# Supplementary material for: Human Labor Pain Is Influenced by the Voltage-Gated Potassium Channel KV6.4 Subunit
Source: Cell Rep. 2020 Jul 21;32(3):107941. doi: 10.1016/j.celrep.2020.107941 (PMC7383234; doi:10.1016/j.celrep.2020.107941)
Supplement: Table S3. SNP Allele Frequency Data, Related to Figure 1A — List of all SNPs in discovery cohort that had a cohort allele frequency that deviated from the expected frequencies found in either the 1000 Genomes, European data or the Exome Variant server European data sets. For each SNP the following data are shown: its genomic location, number of cases and allele frequency for the rare allele in the research cohort and 1000 Genomes project and Exome Variant Server, p value with Bonferroni correction of deviation from expected, p value with false discovery rate correction of deviation from expected, gene in which the SNP change occurred (when occurring within a gene), effect of SNP rare allele base change and the position in c.DNA (when occurring in cDNA), SNP rare allele amino acid change and position (where occurring in a protein), the SNPs dbsnp nomenclature, the rare allele change Polyphen score and SIFT score. [file mmc2.xlsx]

## Sheet: SNP list
Chrom	Position	Change	Cohort_Allele_Count	Cohort_Allele_Frequency	Allele_Count_1000G	Allele_Frequency_1000G	adj_pvalue_bonferroni_1000G	adj_pvalue_fdr_1000G	Allele_Count_EA_EVS	Allele_Frequency_EA_EVS	adj_pvalue_bonferroni_EA_EVS	adj_pvalue_fdr_EA_EVS	Gene	Effect	cDNA_pos	Codon_pos	Protein_pos	AA_change	dbsnp	PolyPhen	SIFT
1	761958	C->T	2	0.00970874	145	0.0663919	1	0.00862771	NA	NA	NA	NA	LINC00115	non_coding_exon_variant&nc_transcript_variant	929				rs115523412
1	761958	C->T	2	0.00970874	145	0.0663919	1	0.00862771	NA	NA	NA	NA	LINC00115	upstream_gene_variant					rs115523412
1	762273	G->A	127	0.616505	1579	0.722985	1	0.00712086	NA	NA	NA	NA	LINC00115	non_coding_exon_variant&nc_transcript_variant	614				rs3115849
1	762273	G->A	127	0.616505	1579	0.722985	1	0.00712086	NA	NA	NA	NA	LINC00115	upstream_gene_variant					rs3115849
1	865694	C->T	1	0.00485437	136	0.0622711	1	0.00559654	14	0.00162635	1	1	SAMD11	missense_variant	321	232	78	His > Tyr	rs9988179	possibly_damaging(0.51)	tolerated(0.09)
1	871215	C->G	2	0.00970874	138	0.0631868	1	0.0119845	20	0.0023206	1	0.406557	SAMD11	downstream_gene_variant					rs28419423
1	871215	C->G	2	0.00970874	138	0.0631868	1	0.0119845	20	0.0023206	1	0.406557	SAMD11	synonymous_variant	458	369	123	Pro > Pro	rs28419423
1	871215	C->G	2	0.00970874	138	0.0631868	1	0.0119845	20	0.0023206	1	0.406557	SAMD11	upstream_gene_variant					rs28419423
1	876499	A->G	180	0.873786	NA	NA	NA	NA	8004	0.0586676	0	0	NA	NA	NA	NA	NA	NA	NA	NA	NA
1	877831	T->C	190	0.931373	2176	0.996337	5.6618e-14	2.00276e-17	NA	NA	NA	NA	SAMD11	downstream_gene_variant					rs6672356
1	877831	T->C	190	0.931373	2176	0.996337	5.6618e-14	2.00276e-17	NA	NA	NA	NA	SAMD11	missense_variant	1110	1027	343	Trp > Arg	rs6672356	benign(0)	tolerated(1)
1	877831	T->C	190	0.931373	2176	0.996337	5.6618e-14	2.00276e-17	NA	NA	NA	NA	SAMD11	non_coding_exon_variant&nc_transcript_variant	286				rs6672356
1	878314	G->C	22	0.106796	105	0.0480769	1	0.00305281	550	0.0626848	1	0.0662829	SAMD11	downstream_gene_variant					rs142558220;COSM426784&rs142558220
1	878314	G->C	22	0.106796	105	0.0480769	1	0.00305281	550	0.0626848	1	0.0662829	SAMD11	non_coding_exon_variant&nc_transcript_variant	802				rs142558220;COSM426784&rs142558220
1	878314	G->C	22	0.106796	105	0.0480769	1	0.00305281	550	0.0626848	1	0.0662829	SAMD11	synonymous_variant	1523	1440	480	Gly > Gly	rs142558220;COSM426784&rs142558220
1	879676	G->A	138	0.669903	1965	0.899725	9.47164e-17	3.86914e-20	NA	NA	NA	NA	SAMD11	3_prime_UTR_variant	2272				rs6605067
1	879676	G->A	138	0.669903	1965	0.899725	9.47164e-17	3.86914e-20	NA	NA	NA	NA	SAMD11	downstream_gene_variant					rs6605067
1	879676	G->A	138	0.669903	1965	0.899725	9.47164e-17	3.86914e-20	NA	NA	NA	NA	SAMD11	non_coding_exon_variant&nc_transcript_variant	1519				rs6605067
1	879687	T->C	133	0.645631	2025	0.927198	3.4097e-33	2.30385e-36	NA	NA	NA	NA	SAMD11	3_prime_UTR_variant	2283				rs2839
1	879687	T->C	133	0.645631	2025	0.927198	3.4097e-33	2.30385e-36	NA	NA	NA	NA	SAMD11	downstream_gene_variant					rs2839
1	879687	T->C	133	0.645631	2025	0.927198	3.4097e-33	2.30385e-36	NA	NA	NA	NA	SAMD11	non_coding_exon_variant&nc_transcript_variant	1508				rs2839
1	881627	G->A	130	0.631068	1035	0.473901	1	0.000166955	5486	0.265836	2.65928e-26	2.10987e-30	NOC2L	downstream_gene_variant					rs2272757
1	881627	G->A	130	0.631068	1035	0.473901	1	0.000166955	5486	0.265836	2.65928e-26	2.10987e-30	NOC2L	non_coding_exon_variant&nc_transcript_variant	699				rs2272757
1	881627	G->A	130	0.631068	1035	0.473901	1	0.000166955	5486	0.265836	2.65928e-26	2.10987e-30	NOC2L	synonymous_variant	1893	1843	615	Leu > Leu	rs2272757
1	881627	G->A	130	0.631068	1035	0.473901	1	0.000166955	5486	0.265836	2.65928e-26	2.10987e-30	NOC2L	upstream_gene_variant					rs2272757
1	881918	G->A	15	0.0728155	57	0.0260989	1	0.00215476	530	0.0580505	1	0.797415	NOC2L	downstream_gene_variant					rs35471880;rs35471880&COSM536436
1	881918	G->A	15	0.0728155	57	0.0260989	1	0.00215476	530	0.0580505	1	0.797415	NOC2L	missense_variant	1717	1667	556	Ser > Leu	rs35471880;rs35471880&COSM536436	benign(0.146)	deleterious(0.03)
1	881918	G->A	15	0.0728155	57	0.0260989	1	0.00215476	530	0.0580505	1	0.797415	NOC2L	non_coding_exon_variant&nc_transcript_variant	523				rs35471880;rs35471880&COSM536436
1	881918	G->A	15	0.0728155	57	0.0260989	1	0.00215476	530	0.0580505	1	0.797415	NOC2L	upstream_gene_variant					rs35471880;rs35471880&COSM536436
1	887560	A->C	191	0.927184	NA	NA	NA	NA	8021	0.0630791	0	0	NA	NA	NA	NA	NA	NA	NA	NA	NA
1	887801	A->G	120	0.582524	2027	0.928114	1.25888e-49	1.21396e-52	8070	0.0580505	5.53852e-217	1.03562e-220	NOC2L	downstream_gene_variant					rs3828047
1	887801	A->G	120	0.582524	2027	0.928114	1.25888e-49	1.21396e-52	8070	0.0580505	5.53852e-217	1.03562e-220	NOC2L	non_coding_exon_variant&nc_transcript_variant	2629				rs3828047
1	887801	A->G	120	0.582524	2027	0.928114	1.25888e-49	1.21396e-52	8070	0.0580505	5.53852e-217	1.03562e-220	NOC2L	synonymous_variant	1232	1182	394	Thr > Thr	rs3828047
1	888639	T->C	192	0.932039	2027	0.928114	1	1	8069	0.0581534	0	0	NOC2L	downstream_gene_variant					rs3748596
1	888639	T->C	192	0.932039	2027	0.928114	1	1	8069	0.0581534	0	0	NOC2L	non_coding_exon_variant&nc_transcript_variant	2365				rs3748596
1	888639	T->C	192	0.932039	2027	0.928114	1	1	8069	0.0581534	0	0	NOC2L	synonymous_variant	968	918	306	Glu > Glu	rs3748596
1	888659	T->C	192	0.932039	2027	0.928114	1	1	8070	0.0580505	0	0	NOC2L	downstream_gene_variant					rs3748597
1	888659	T->C	192	0.932039	2027	0.928114	1	1	8070	0.0580505	0	0	NOC2L	missense_variant	948	898	300	Ile > Val	rs3748597	benign(0)	tolerated(0.98)
1	888659	T->C	192	0.932039	2027	0.928114	1	1	8070	0.0580505	0	0	NOC2L	non_coding_exon_variant&nc_transcript_variant	2345				rs3748597
1	894573	G->A	182	0.883495	NA	NA	NA	NA	7685	0.0934294	5.55321386809582e-318	1.22034214522788e-321	NA	NA	NA	NA	NA	NA	NA	NA	NA
1	896064	C->G	6	0.0294118	229	0.104853	1	0.00406714	NA	NA	NA	NA	KLHL17	5_prime_UTR_variant	98				rs113034360
1	896064	C->G	6	0.0294118	229	0.104853	1	0.00406714	NA	NA	NA	NA	KLHL17	upstream_gene_variant					rs113034360
1	897325	G->C	192	0.932039	1905	0.872253	1	0.0510823	7965	0.06876	0	0	KLHL17	non_coding_exon_variant&nc_transcript_variant	422				rs4970441
1	897325	G->C	192	0.932039	1905	0.872253	1	0.0510823	7965	0.06876	0	0	KLHL17	synonymous_variant	716	609	203	Ala > Ala	rs4970441
1	897325	G->C	192	0.932039	1905	0.872253	1	0.0510823	7965	0.06876	0	0	KLHL17	upstream_gene_variant					rs4970441
1	898323	T->C	191	0.927184	NA	NA	NA	NA	8018	0.0558386	0	0	NA	NA	NA	NA	NA	NA	NA	NA	NA
1	899928	G->C	101	0.5	NA	NA	NA	NA	6481	0.0629808	2.42077e-135	3.69865e-139	NA	NA	NA	NA	NA	NA	NA	NA	NA
1	899942	G->A	2	0.00990099	NA	NA	NA	NA	5857	0.05916	1	0.0232379	NA	NA	NA	NA	NA	NA	NA	NA	NA
1	900505	G->C	49	0.237864	360	0.164835	1	0.0341888	NA	NA	NA	NA	KLHL17	downstream_gene_variant					rs28705211
1	900505	G->C	49	0.237864	360	0.164835	1	0.0341888	NA	NA	NA	NA	KLHL17	synonymous_variant	1970	1863	621	Val > Val	rs28705211
1	900505	G->C	49	0.237864	360	0.164835	1	0.0341888	NA	NA	NA	NA	KLHL17	upstream_gene_variant					rs28705211
1	902108	C->T	6	0.0291262	16	0.00732601	1	0.0214731	140	0.0169121	1	0.599659	PLEKHN1	downstream_gene_variant					rs62639981
1	902108	C->T	6	0.0291262	16	0.00732601	1	0.0214731	140	0.0169121	1	0.599659	PLEKHN1	synonymous_variant	138	108	36	Ala > Ala	rs62639981
1	902108	C->T	6	0.0291262	16	0.00732601	1	0.0214731	140	0.0169121	1	0.599659	PLEKHN1	upstream_gene_variant					rs62639981
1	902128	C->T	1	0.00485437	135	0.0618132	1	0.0058694	16	0.00195218	1	1	PLEKHN1	downstream_gene_variant					rs28499371
1	902128	C->T	1	0.00485437	135	0.0618132	1	0.0058694	16	0.00195218	1	1	PLEKHN1	missense_variant	158	128	43	Ala > Val	rs28499371	benign(0.071)	deleterious(0.01)
1	902128	C->T	1	0.00485437	135	0.0618132	1	0.0058694	16	0.00195218	1	1	PLEKHN1	upstream_gene_variant					rs28499371
1	906272	A->C	14	0.0679612	426	0.195055	1	8.60847e-05	643	0.0701887	1	1	PLEKHN1	downstream_gene_variant					rs28507236
1	906272	A->C	14	0.0679612	426	0.195055	1	8.60847e-05	643	0.0701887	1	1	PLEKHN1	non_coding_exon_variant&nc_transcript_variant	18				rs28507236
1	906272	A->C	14	0.0679612	426	0.195055	1	8.60847e-05	643	0.0701887	1	1	PLEKHN1	synonymous_variant	648	618	206	Ala > Ala	rs28507236
1	906272	A->C	14	0.0679612	426	0.195055	1	8.60847e-05	643	0.0701887	1	1	PLEKHN1	upstream_gene_variant					rs28507236
1	909221	T->C	12	0.0582524	35	0.0160256	1	0.00058806	373	0.0416159	1	0.636664	PLEKHN1	downstream_gene_variant					rs62639985
1	909221	T->C	12	0.0582524	35	0.0160256	1	0.00058806	373	0.0416159	1	0.636664	PLEKHN1	synonymous_variant	138	138	46	Ser > Ser	rs62639985
1	909238	G->C	111	0.538835	1609	0.736722	0.000261084	3.95821e-08	5009	0.294156	6.36495e-09	3.92704e-13	PLEKHN1	downstream_gene_variant					rs3829740
1	909238	G->C	111	0.538835	1609	0.736722	0.000261084	3.95821e-08	5009	0.294156	6.36495e-09	3.92704e-13	PLEKHN1	missense_variant	155	155	52	Arg > Pro	rs3829740	benign(0)	tolerated(0.17)
1	909242	A->G	1	0.00485437	289	0.132326	0.0165608	1.85202e-06	143	0.0163783	1	0.625615	PLEKHN1	downstream_gene_variant					rs3829739
1	909242	A->G	1	0.00485437	289	0.132326	0.0165608	1.85202e-06	143	0.0163783	1	0.625615	PLEKHN1	synonymous_variant	159	159	53	Gly > Gly	rs3829739
1	909309	T->C	29	0.140777	470	0.215201	1	0.0473858	1463	0.145615	1	1	PLEKHN1	downstream_gene_variant					rs3829738
1	909309	T->C	29	0.140777	470	0.215201	1	0.0473858	1463	0.145615	1	1	PLEKHN1	missense_variant	226	226	76	Ser > Pro	rs3829738	benign(0.002)	tolerated(0.25)
1	914839	C->T	15	0.0742574	49	0.0224359	1	0.000254722	NA	NA	NA	NA	C1orf170	downstream_gene_variant					rs34903276
1	914839	C->T	15	0.0742574	49	0.0224359	1	0.000254722	NA	NA	NA	NA	C1orf170	missense_variant	1265	1229	410	Arg > Gln	rs34903276	benign(0.19)	tolerated(0.37)
1	914839	C->T	15	0.0742574	49	0.0224359	1	0.000254722	NA	NA	NA	NA	C1orf170	upstream_gene_variant					rs34903276
1	914876	T->C	188	0.912621	2095	0.959249	1	0.0138325	NA	NA	NA	NA	C1orf170	downstream_gene_variant					rs13302983
1	914876	T->C	188	0.912621	2095	0.959249	1	0.0138325	NA	NA	NA	NA	C1orf170	missense_variant	1228	1192	398	Ser > Gly	rs13302983	benign(0)	tolerated(0.26)
1	914876	T->C	188	0.912621	2095	0.959249	1	0.0138325	NA	NA	NA	NA	C1orf170	upstream_gene_variant					rs13302983
1	915264	G->A	1	0.00485437	123	0.0563187	1	0.0104046	NA	NA	NA	NA	C1orf170	downstream_gene_variant					rs113243246
1	915264	G->A	1	0.00485437	123	0.0563187	1	0.0104046	NA	NA	NA	NA	C1orf170	synonymous_variant	840	804	268	Ser > Ser	rs113243246
1	915264	G->A	1	0.00485437	123	0.0563187	1	0.0104046	NA	NA	NA	NA	C1orf170	upstream_gene_variant					rs113243246
1	934385	G->A	4	0.0194175	7	0.00320513	1	0.0215901	NA	NA	NA	NA	HES4	3_prime_UTR_variant	632				rs186167017
1	934385	G->A	4	0.0194175	7	0.00320513	1	0.0215901	NA	NA	NA	NA	HES4	non_coding_exon_variant&nc_transcript_variant	999				rs186167017
1	935222	C->A	111	0.538835	1114	0.510073	1	0.692393	4195	0.300939	4.98716e-08	3.01831e-12	HES4	intron_variant					rs2298214
1	935222	C->A	111	0.538835	1114	0.510073	1	0.692393	4195	0.300939	4.98716e-08	3.01831e-12	HES4	missense_variant	331	132	44	Arg > Ser	rs2298214	benign(0)	tolerated(0.95)
1	935222	C->A	111	0.538835	1114	0.510073	1	0.692393	4195	0.300939	4.98716e-08	3.01831e-12	HES4	non_coding_exon_variant&nc_transcript_variant	255				rs2298214
1	935459	A->G	2	0.0357143	1487	0.680861	2.54546e-18	1.1048e-21	NA	NA	NA	NA	HES4	5_prime_UTR_variant	94				rs3128113
1	935459	A->G	2	0.0357143	1487	0.680861	2.54546e-18	1.1048e-21	NA	NA	NA	NA	HES4	non_coding_exon_variant&nc_transcript_variant	18				rs3128113
1	935459	A->G	2	0.0357143	1487	0.680861	2.54546e-18	1.1048e-21	NA	NA	NA	NA	HES4	upstream_gene_variant					rs3128113
1	948846	T->TA	194	0.941748	1872	0.857143	1	0.0047728	NA	NA	NA	NA	ISG15	5_prime_UTR_variant&feature_elongation	44-45				rs3841266
1	948846	T->TA	194	0.941748	1872	0.857143	1	0.0047728	NA	NA	NA	NA	ISG15	upstream_gene_variant					rs3841266
1	948870	C->G	191	0.927184	1962	0.898352	1	0.418654	3015	0.0427663	0	0	ISG15	5_prime_UTR_variant	68				rs4615788
1	948870	C->G	191	0.927184	1962	0.898352	1	0.418654	3015	0.0427663	0	0	ISG15	upstream_gene_variant					rs4615788
1	948921	T->C	191	0.927184	1961	0.897894	1	0.409507	8223	0.0417922	0	0	ISG15	5_prime_UTR_variant	119				rs15842
1	948921	T->C	191	0.927184	1961	0.897894	1	0.409507	8223	0.0417922	0	0	ISG15	upstream_gene_variant					rs15842
1	949654	A->G	190	0.92233	1785	0.817308	1	0.00120837	8142	0.0503648	0	0	ISG15	synonymous_variant	445	294	98	Val > Val	rs8997
1	949654	A->G	190	0.92233	1785	0.817308	1	0.00120837	8142	0.0503648	0	0	ISG15	upstream_gene_variant					rs8997
1	955597	G->T	33	0.166667	667	0.305403	1	0.000389339	NA	NA	NA	NA	AGRN	synonymous_variant	95	45	15	Pro > Pro	rs115173026
1	976506	AGCGGGGGC->A	2	0.010101	NA	NA	NA	NA	473	0.210316	2.63182e-06	1.52977e-10	NA	NA	NA	NA	NA	NA	NA	NA	NA
1	976506	AGCGGGGGC->A	2	0.010101	NA	NA	NA	NA	473	0.210316	2.63182e-06	1.52977e-10	NA	NA	NA	NA	NA	NA	NA	NA	NA
1	977330	T->C	184	0.893204	NA	NA	NA	NA	7915	0.0734074	0	0	NA	NA	NA	NA	NA	NA	NA	NA	NA
1	977570	G->A	119	0.57767	NA	NA	NA	NA	7804	0.0743895	9.63311e-158	1.56407e-161	NA	NA	NA	NA	NA	NA	NA	NA	NA
1	978603	CCT->C	106	0.514563	NA	NA	NA	NA	4505	0.311774	0.000125929	6.97553e-09	NA	NA	NA	NA	NA	NA	NA	NA	NA
1	981087	A->G	186	0.902913	NA	NA	NA	NA	7972	0.0680535	0	0	NA	NA	NA	NA	NA	NA	NA	NA	NA
1	981931	A->G	183	0.88835	1787	0.818223	1	0.046338	7819	0.0827194	0	0	AGRN	downstream_gene_variant					rs2465128;rs2465128&COSM1126908
1	981931	A->G	183	0.88835	1787	0.818223	1	0.046338	7819	0.0827194	0	0	AGRN	synonymous_variant	3116	3066	1022	Ser > Ser	rs2465128;rs2465128&COSM1126908
1	981931	A->G	183	0.88835	1787	0.818223	1	0.046338	7819	0.0827194	0	0	AGRN	upstream_gene_variant					rs2465128;rs2465128&COSM1126908
1	982941	T->C	184	0.893204	NA	NA	NA	NA	7869	0.077979	0	0	NA	NA	NA	NA	NA	NA	NA	NA	NA
1	982994	T->C	184	0.893204	1839	0.842033	1	0.153749	7901	0.0751693	0	0	AGRN	downstream_gene_variant					rs10267
1	982994	T->C	184	0.893204	1839	0.842033	1	0.153749	7901	0.0751693	0	0	AGRN	non_coding_exon_variant&nc_transcript_variant	296				rs10267
1	982994	T->C	184	0.893204	1839	0.842033	1	0.153749	7901	0.0751693	0	0	AGRN	synonymous_variant	3608	3558	1186	Phe > Phe	rs10267
1	982994	T->C	184	0.893204	1839	0.842033	1	0.153749	7901	0.0751693	0	0	AGRN	upstream_gene_variant					rs10267
1	984302	T->C	110	0.533981	1241	0.568223	1	0.600813	4672	0.310635	1.84411e-06	1.07635e-10	AGRN	downstream_gene_variant					rs9442391
1	984302	T->C	110	0.533981	1241	0.568223	1	0.600813	4672	0.310635	1.84411e-06	1.07635e-10	AGRN	non_coding_exon_variant&nc_transcript_variant	394				rs9442391
1	984302	T->C	110	0.533981	1241	0.568223	1	0.600813	4672	0.310635	1.84411e-06	1.07635e-10	AGRN	synonymous_variant	4211	4161	1387	Thr > Thr	rs9442391
1	984302	T->C	110	0.533981	1241	0.568223	1	0.600813	4672	0.310635	1.84411e-06	1.07635e-10	AGRN	upstream_gene_variant					rs9442391
1	985266	C->T	108	0.524272	NA	NA	NA	NA	4482	0.320749	0.000147779	8.17046e-09	NA	NA	NA	NA	NA	NA	NA	NA	NA
1	986737	T->C	2	0.00970874	141	0.0645604	1	0.0104046	78	0.00908078	1	1	AGRN	downstream_gene_variant					rs17160781
1	986737	T->C	2	0.00970874	141	0.0645604	1	0.0104046	78	0.00908078	1	1	AGRN	synonymous_variant	5408	5358	1786	Gly > Gly	rs17160781
1	986737	T->C	2	0.00970874	141	0.0645604	1	0.0104046	78	0.00908078	1	1	AGRN	upstream_gene_variant					rs17160781
1	987200	C->T	182	0.883495	NA	NA	NA	NA	7824	0.0825865	0	0	NA	NA	NA	NA	NA	NA	NA	NA	NA
1	989899	C->T	2	0.00970874	NA	NA	NA	NA	2	0.000232946	0.534721	2.41159e-05	NA	NA	NA	NA	NA	NA	NA	NA	NA
1	990280	C->T	132	0.640777	1356	0.620879	1	0.826366	5921	0.22757	6.08017e-39	5.45747e-43	AGRN	downstream_gene_variant					rs4275402
1	990280	C->T	132	0.640777	1356	0.620879	1	0.826366	5921	0.22757	6.08017e-39	5.45747e-43	AGRN	non_coding_exon_variant&nc_transcript_variant	2173				rs4275402
1	990280	C->T	132	0.640777	1356	0.620879	1	0.826366	5921	0.22757	6.08017e-39	5.45747e-43	AGRN	synonymous_variant	6107	6057	2019	Asp > Asp	rs4275402
1	990280	C->T	132	0.640777	1356	0.620879	1	0.826366	5921	0.22757	6.08017e-39	5.45747e-43	AGRN	upstream_gene_variant					rs4275402
1	990417	T->C	52	0.252427	767	0.35119	1	0.0199867	NA	NA	NA	NA	AGRN	3_prime_UTR_variant	6244				rs2465136
1	990417	T->C	52	0.252427	767	0.35119	1	0.0199867	NA	NA	NA	NA	AGRN	downstream_gene_variant					rs2465136
1	990417	T->C	52	0.252427	767	0.35119	1	0.0199867	NA	NA	NA	NA	AGRN	non_coding_exon_variant&nc_transcript_variant	5				rs2465136
1	990417	T->C	52	0.252427	767	0.35119	1	0.0199867	NA	NA	NA	NA	AGRN	upstream_gene_variant					rs2465136
1	990517	C->T	112	0.54902	1980	0.906593	5.83037e-44	5.00891e-47	NA	NA	NA	NA	AGRN	3_prime_UTR_variant	6344				rs2710872
1	990517	C->T	112	0.54902	1980	0.906593	5.83037e-44	5.00891e-47	NA	NA	NA	NA	AGRN	downstream_gene_variant					rs2710872
1	990517	C->T	112	0.54902	1980	0.906593	5.83037e-44	5.00891e-47	NA	NA	NA	NA	AGRN	non_coding_exon_variant&nc_transcript_variant	105				rs2710872
1	990517	C->T	112	0.54902	1980	0.906593	5.83037e-44	5.00891e-47	NA	NA	NA	NA	AGRN	upstream_gene_variant					rs2710872
1	1007203	A->G	83	0.406863	1820	0.833333	6.45111e-42	5.34918e-45	NA	NA	NA	NA	RNF223	downstream_gene_variant					rs4633229
1	1007203	A->G	83	0.406863	1820	0.833333	6.45111e-42	5.34918e-45	NA	NA	NA	NA	RNF223	synonymous_variant	1045	744	248	Asp > Asp	rs4633229
1	1007222	G->T	13	0.0631068	275	0.125916	1	0.0363078	NA	NA	NA	NA	RNF223	downstream_gene_variant					rs71628928
1	1007222	G->T	13	0.0631068	275	0.125916	1	0.0363078	NA	NA	NA	NA	RNF223	missense_variant	1026	725	242	Pro > His	rs71628928	probably_damaging(0.94)	deleterious(0.02)
1	1021415	A->G	110	0.533981	NA	NA	NA	NA	6204	0.217692	3.74958e-22	2.83522e-26	NA	NA	NA	NA	NA	NA	NA	NA	NA
1	1026801	T->A	120	0.582524	NA	NA	NA	NA	1955	0.277891	5.27358e-16	3.67062e-20	NA	NA	NA	NA	NA	NA	NA	NA	NA
1	1115548	G->A	7	0.0339806	22	0.0100733	1	0.0267385	238	0.0269657	1	0.991465	TTLL10	missense_variant	485	334	112	Gly > Arg	rs114390380	benign(0.023)	deleterious(0.04)
1	1115548	G->A	7	0.0339806	22	0.0100733	1	0.0267385	238	0.0269657	1	0.991465	TTLL10	upstream_gene_variant					rs114390380
1	1116231	T->C	9	0.0436893	331	0.151557	1	0.000256102	586	0.0643958	1	0.60064	TTLL10	missense_variant	897	746	249	Val > Ala	rs13374146	benign(0)	tolerated(1)
1	1116231	T->C	9	0.0436893	331	0.151557	1	0.000256102	586	0.0643958	1	0.60064	TTLL10	non_coding_exon_variant&nc_transcript_variant	368				rs13374146
1	1116231	T->C	9	0.0436893	331	0.151557	1	0.000256102	586	0.0643958	1	0.60064	TTLL10	upstream_gene_variant					rs13374146
1	1118275	C->T	7	0.0339806	300	0.137363	1	0.000258196	418	0.0464339	1	0.838173	TTLL10	downstream_gene_variant					rs61733845
1	1118275	C->T	7	0.0339806	300	0.137363	1	0.000258196	418	0.0464339	1	0.838173	TTLL10	non_coding_exon_variant&nc_transcript_variant	558				rs61733845
1	1118275	C->T	7	0.0339806	300	0.137363	1	0.000258196	418	0.0464339	1	0.838173	TTLL10	synonymous_variant	1087	936	312	Cys > Cys	rs61733845
1	1118275	C->T	7	0.0339806	300	0.137363	1	0.000258196	418	0.0464339	1	0.838173	TTLL10	upstream_gene_variant					rs61733845
1	1120377	T->A	8	0.038835	16	0.00732601	1	0.000472223	208	0.0236206	1	0.52737	TTLL10	downstream_gene_variant					rs116321663
1	1120377	T->A	8	0.038835	16	0.00732601	1	0.000472223	208	0.0236206	1	0.52737	TTLL10	missense_variant	1440	1289	430	Met > Lys	rs116321663	benign(0.002)	tolerated(0.99)
1	1120377	T->A	8	0.038835	16	0.00732601	1	0.000472223	208	0.0236206	1	0.52737	TTLL10	upstream_gene_variant					rs116321663
1	1120431	G->A	10	0.0485437	347	0.158883	1	0.000244102	452	0.0499336	1	1	TTLL10	downstream_gene_variant					rs1320571
1	1120431	G->A	10	0.0485437	347	0.158883	1	0.000244102	452	0.0499336	1	1	TTLL10	missense_variant	1494	1343	448	Ser > Asn	rs1320571	benign(0.002)	tolerated(1)
1	1120431	G->A	10	0.0485437	347	0.158883	1	0.000244102	452	0.0499336	1	1	TTLL10	missense_variant&NMD_transcript_variant	16	17	6	Ser > Asn	rs1320571	unknown(0)
1	1132938	G->A	26	0.126214	548	0.250916	1	0.000568025	NA	NA	NA	NA	TTLL10	downstream_gene_variant					rs2274791
1	1132938	G->A	26	0.126214	548	0.250916	1	0.000568025	NA	NA	NA	NA	TTLL10	missense_variant	1884	1733	578	Gly > Asp	rs2274791	benign(0.071)	tolerated(0.11)
1	1132966	C->A	21	0.101942	572	0.261905	0.061611	6.16294e-06	NA	NA	NA	NA	TTLL10	downstream_gene_variant					rs2274790
1	1132966	C->A	21	0.101942	572	0.261905	0.061611	6.16294e-06	NA	NA	NA	NA	TTLL10	synonymous_variant	1912	1761	587	Pro > Pro	rs2274790
1	1133077	A->G	25	0.121359	1151	0.527015	2.07728e-23	1.08417e-26	NA	NA	NA	NA	TTLL10	downstream_gene_variant					rs2274789
1	1133077	A->G	25	0.121359	1151	0.527015	2.07728e-23	1.08417e-26	NA	NA	NA	NA	TTLL10	synonymous_variant	2023	1872	624	Pro > Pro	rs2274789
1	1133254	G->A	28	0.135922	545	0.249542	1	0.00195476	NA	NA	NA	NA	TTLL10	3_prime_UTR_variant	2200				rs12026794
1	1133254	G->A	28	0.135922	545	0.249542	1	0.00195476	NA	NA	NA	NA	TTLL10	downstream_gene_variant					rs12026794
1	1133273	T->C	58	0.281553	1123	0.514194	2.9268e-05	5.06717e-09	NA	NA	NA	NA	TTLL10	3_prime_UTR_variant	2219				rs12031928
1	1133273	T->C	58	0.281553	1123	0.514194	2.9268e-05	5.06717e-09	NA	NA	NA	NA	TTLL10	downstream_gene_variant					rs12031928
1	1138913	T->C	6	0.0294118	412	0.188645	0.00193656	2.56872e-07	NA	NA	NA	NA	TNFRSF18	3_prime_UTR_variant	1157				rs3819001
1	1138913	T->C	6	0.0294118	412	0.188645	0.00193656	2.56872e-07	NA	NA	NA	NA	TNFRSF18	downstream_gene_variant					rs3819001
1	1139202	T->C	11	0.0533981	410	0.187729	0.223421	1.99394e-05	437	0.0490735	1	1	TNFRSF18	3_prime_UTR_variant	868				rs2298213
1	1139202	T->C	11	0.0533981	410	0.187729	0.223421	1.99394e-05	437	0.0490735	1	1	TNFRSF18	downstream_gene_variant					rs2298213
1	1139202	T->C	11	0.0533981	410	0.187729	0.223421	1.99394e-05	437	0.0490735	1	1	TNFRSF18	synonymous_variant	537	537	179	Pro > Pro	rs2298213
1	1146853	G->A	1	0.00490196	97	0.0444139	1	0.0362252	NA	NA	NA	NA	TNFRSF4	3_prime_UTR_variant	921				rs2298210
1	1146853	G->A	1	0.00490196	97	0.0444139	1	0.0362252	NA	NA	NA	NA	TNFRSF4	downstream_gene_variant					rs2298210
1	1146853	G->A	1	0.00490196	97	0.0444139	1	0.0362252	NA	NA	NA	NA	TNFRSF4	non_coding_exon_variant&nc_transcript_variant	1574				rs2298210
1	1146853	G->A	1	0.00490196	97	0.0444139	1	0.0362252	NA	NA	NA	NA	TNFRSF4	upstream_gene_variant					rs2298210
1	1147422	C->T	45	0.218447	993	0.45467	1.06988e-05	1.96056e-09	1756	0.170287	1	0.249484	TNFRSF4	downstream_gene_variant					rs17568
1	1147422	C->T	45	0.218447	993	0.45467	1.06988e-05	1.96056e-09	1756	0.170287	1	0.249484	TNFRSF4	non_coding_exon_variant&nc_transcript_variant	370				rs17568
1	1147422	C->T	45	0.218447	993	0.45467	1.06988e-05	1.96056e-09	1756	0.170287	1	0.249484	TNFRSF4	synonymous_variant	539	534	178	Glu > Glu	rs17568
1	1152904	G->A	2	0.00970874	NA	NA	NA	NA	5	0.000581661	1	0.00457398	NA	NA	NA	NA	NA	NA	NA	NA	NA
1	1158631	A->G	180	0.873786	2057	0.94185	1	0.00139701	7652	0.0992882	3.70563e-289	7.80791e-293	SDF4	downstream_gene_variant					rs6603781
1	1158631	A->G	180	0.873786	2057	0.94185	1	0.00139701	7652	0.0992882	3.70563e-289	7.80791e-293	SDF4	synonymous_variant	373	375	125	Asp > Asp	rs6603781
1	1158631	A->G	180	0.873786	2057	0.94185	1	0.00139701	7652	0.0992882	3.70563e-289	7.80791e-293	SDF4	synonymous_variant&NMD_transcript_variant	863	570	190	Asp > Asp	rs6603781
1	1158631	A->G	180	0.873786	2057	0.94185	1	0.00139701	7652	0.0992882	3.70563e-289	7.80791e-293	SDF4	upstream_gene_variant					rs6603781
1	1163804	C->T	13	0.0631068	NA	NA	NA	NA	1234	0.12579	1	0.0431624	NA	NA	NA	NA	NA	NA	NA	NA	NA
1	1168180	G->C	3	0.0145631	211	0.0966117	1	0.000828409	146	0.0212707	1	0.981156	B3GALT6	missense_variant	552	522	174	Glu > Asp	rs12085009	benign(0.014)	tolerated(0.54)
1	1168180	G->C	3	0.0145631	211	0.0966117	1	0.000828409	146	0.0212707	1	0.981156	B3GALT6	upstream_gene_variant					rs12085009
1	1178245	C->T	20	0.0970874	378	0.173077	1	0.0243211	786	0.0840285	1	0.913653	FAM132A	downstream_gene_variant					rs11260566
1	1178245	C->T	20	0.0970874	378	0.173077	1	0.0243211	786	0.0840285	1	0.913653	FAM132A	non_coding_exon_variant&nc_transcript_variant	451				rs11260566
1	1178245	C->T	20	0.0970874	378	0.173077	1	0.0243211	786	0.0840285	1	0.913653	FAM132A	synonymous_variant	812	780	260	Thr > Thr	rs11260566
1	1178482	A->G	20	0.0970874	390	0.178571	1	0.0157211	743	0.0801248	1	0.789227	FAM132A	downstream_gene_variant					rs78555129
1	1178482	A->G	20	0.0970874	390	0.178571	1	0.0157211	743	0.0801248	1	0.789227	FAM132A	missense_variant	723	691	231	Cys > Arg	rs78555129	benign(0)	tolerated(1)
1	1178482	A->G	20	0.0970874	390	0.178571	1	0.0157211	743	0.0801248	1	0.789227	FAM132A	non_coding_exon_variant&nc_transcript_variant	362				rs78555129
1	1179800	G->A	12	0.0588235	22	0.0100733	0.0114857	1.32522e-06	260	0.0294654	1	0.0998342	FAM132A	non_coding_exon_variant&nc_transcript_variant	305				rs115586508
1	1179800	G->A	12	0.0588235	22	0.0100733	0.0114857	1.32522e-06	260	0.0294654	1	0.0998342	FAM132A	synonymous_variant	287	255	85	Gly > Gly	rs115586508
1	1179800	G->A	12	0.0588235	22	0.0100733	0.0114857	1.32522e-06	260	0.0294654	1	0.0998342	FAM132A	upstream_gene_variant					rs115586508
1	1215849	A->T	1	0.00485437	112	0.0512821	1	0.0174505	NA	NA	NA	NA	SCNN1D	5_prime_UTR_variant	34				rs7547329
1	1215849	A->T	1	0.00485437	112	0.0512821	1	0.0174505	NA	NA	NA	NA	SCNN1D	downstream_gene_variant					rs7547329
1	1215849	A->T	1	0.00485437	112	0.0512821	1	0.0174505	NA	NA	NA	NA	SCNN1D	upstream_gene_variant					rs7547329
1	1220954	G->A	7	0.0343137	851	0.389652	1.07813e-18	4.75577e-22	112	0.0340628	1	1	SCNN1D	intron_variant					rs12751100
1	1220954	G->A	7	0.0343137	851	0.389652	1.07813e-18	4.75577e-22	112	0.0340628	1	1	SCNN1D	intron_variant&NMD_transcript_variant					rs12751100
1	1220954	G->A	7	0.0343137	851	0.389652	1.07813e-18	4.75577e-22	112	0.0340628	1	1	SCNN1D	non_coding_exon_variant&nc_transcript_variant	181				rs12751100
1	1220954	G->A	7	0.0343137	851	0.389652	1.07813e-18	4.75577e-22	112	0.0340628	1	1	SCNN1D	synonymous_variant	324	174	58	Ser > Ser	rs12751100
1	1220954	G->A	7	0.0343137	851	0.389652	1.07813e-18	4.75577e-22	112	0.0340628	1	1	SCNN1D	upstream_gene_variant					rs12751100
1	1222267	G->C	7	0.0339806	586	0.268315	1.95409e-08	4.75563e-12	153	0.0175119	1	0.353216	SCNN1D	downstream_gene_variant					rs11260579
1	1222267	G->C	7	0.0339806	586	0.268315	1.95409e-08	4.75563e-12	153	0.0175119	1	0.353216	SCNN1D	missense_variant	1683	539	180	Arg > Pro	rs11260579	benign(0.384)	tolerated(0.29)
1	1222267	G->C	7	0.0339806	586	0.268315	1.95409e-08	4.75563e-12	153	0.0175119	1	0.353216	SCNN1D	missense_variant&NMD_transcript_variant	1127	937	313	Ala > Pro	rs11260579	unknown(0)
1	1222267	G->C	7	0.0339806	586	0.268315	1.95409e-08	4.75563e-12	153	0.0175119	1	0.353216	SCNN1D	upstream_gene_variant					rs11260579
1	1223385	G->C	8	0.039604	616	0.282051	1.25755e-08	3.10968e-12	139	0.0167487	1	0.106112	SCNN1D	3_prime_UTR_variant&NMD_transcript_variant	1726				rs75809000;rs2228579
1	1223385	G->C	8	0.039604	616	0.282051	1.25755e-08	3.10968e-12	139	0.0167487	1	0.106112	SCNN1D	downstream_gene_variant					rs75809000;rs2228579
1	1223385	G->C	8	0.039604	616	0.282051	1.25755e-08	3.10968e-12	139	0.0167487	1	0.106112	SCNN1D	missense_variant	2282	1138	380	Glu > Gln	rs75809000;rs2228579	benign(0.008)	tolerated(0.57)
1	1225959	C->G	36	0.176471	NA	NA	NA	NA	1125	0.115824	1	0.0471316	NA	NA	NA	NA	NA	NA	NA	NA	NA
1	1226002	G->A	2	0.00970874	NA	NA	NA	NA	2	0.000232946	0.534721	2.41159e-05	NA	NA	NA	NA	NA	NA	NA	NA	NA
1	1226292	G->A	2	0.01	344	0.157509	0.00279388	3.59666e-07	57	0.00661989	1	1	SCNN1D	3_prime_UTR_variant&NMD_transcript_variant	2031				rs2273276
1	1226292	G->A	2	0.01	344	0.157509	0.00279388	3.59666e-07	57	0.00661989	1	1	SCNN1D	downstream_gene_variant					rs2273276
1	1226292	G->A	2	0.01	344	0.157509	0.00279388	3.59666e-07	57	0.00661989	1	1	SCNN1D	synonymous_variant	2587	1443	481	Thr > Thr	rs2273276
1	1226348	C->G	37	0.183168	NA	NA	NA	NA	1055	0.109816	1	0.0081054	NA	NA	NA	NA	NA	NA	NA	NA	NA
1	1226690	C->T	12	0.0582524	17	0.00778388	0.000219618	3.36579e-08	229	0.0264959	1	0.047785	SCNN1D	3_prime_UTR_variant&NMD_transcript_variant	2205				rs114720027
1	1226690	C->T	12	0.0582524	17	0.00778388	0.000219618	3.36579e-08	229	0.0264959	1	0.047785	SCNN1D	downstream_gene_variant					rs114720027
1	1226690	C->T	12	0.0582524	17	0.00778388	0.000219618	3.36579e-08	229	0.0264959	1	0.047785	SCNN1D	synonymous_variant	2761	1617	539	Ser > Ser	rs114720027
1	1226889	G->A	8	0.0392157	226	0.10348	1	0.0174615	239	0.0272922	1	0.752796	SCNN1D	downstream_gene_variant					rs609805
1	1226889	G->A	8	0.0392157	226	0.10348	1	0.0174615	239	0.0272922	1	0.752796	SCNN1D	missense_variant	2960	1816	606	Gly > Arg	rs609805	benign(0.38)	tolerated(0.42)
1	1227244	G->A	6	0.0294118	237	0.108516	1	0.00283245	NA	NA	NA	NA	SCNN1D	3_prime_UTR_variant	3315				rs2239609
1	1227244	G->A	6	0.0294118	237	0.108516	1	0.00283245	NA	NA	NA	NA	SCNN1D	downstream_gene_variant					rs2239609
1	1246004	A->G	196	0.951456	NA	NA	NA	NA	8343	0.0290169	0	0	NA	NA	NA	NA	NA	NA	NA	NA	NA
1	1246303	G->A	10	0.0485437	43	0.0196886	1	0.0454105	249	0.028177	1	0.340701	PUSL1	downstream_gene_variant					rs41285824
1	1246303	G->A	10	0.0485437	43	0.0196886	1	0.0454105	249	0.028177	1	0.340701	PUSL1	non_coding_exon_variant&nc_transcript_variant	1288				rs41285824
1	1246303	G->A	10	0.0485437	43	0.0196886	1	0.0454105	249	0.028177	1	0.340701	PUSL1	synonymous_variant	791	714	238	Thr > Thr	rs41285824
1	1246303	G->A	10	0.0485437	43	0.0196886	1	0.0454105	249	0.028177	1	0.340701	PUSL1	upstream_gene_variant					rs41285824
1	1247494	T->C	154	0.754902	858	0.392857	3.15376e-18	1.36114e-21	6892	0.162157	1.78069e-108	2.44566e-112	CPSF3L	3_prime_UTR_variant&NMD_transcript_variant	1224				rs12103
1	1247494	T->C	154	0.754902	858	0.392857	3.15376e-18	1.36114e-21	6892	0.162157	1.78069e-108	2.44566e-112	CPSF3L	downstream_gene_variant					rs12103
1	1247494	T->C	154	0.754902	858	0.392857	3.15376e-18	1.36114e-21	6892	0.162157	1.78069e-108	2.44566e-112	CPSF3L	non_coding_exon_variant&nc_transcript_variant	2029				rs12103
1	1247494	T->C	154	0.754902	858	0.392857	3.15376e-18	1.36114e-21	6892	0.162157	1.78069e-108	2.44566e-112	CPSF3L	synonymous_variant	1383	1338	446	Pro > Pro	rs12103
1	1247494	T->C	154	0.754902	858	0.392857	3.15376e-18	1.36114e-21	6892	0.162157	1.78069e-108	2.44566e-112	CPSF3L	upstream_gene_variant					rs12103
1	1249187	G->A	158	0.76699	835	0.382326	2.15469e-21	1.04851e-24	6861	0.168198	1.58612e-108	2.17933e-112	CPSF3L	3_prime_UTR_variant&NMD_transcript_variant	404				rs12142199
1	1249187	G->A	158	0.76699	835	0.382326	2.15469e-21	1.04851e-24	6861	0.168198	1.58612e-108	2.17933e-112	CPSF3L	downstream_gene_variant					rs12142199
1	1249187	G->A	158	0.76699	835	0.382326	2.15469e-21	1.04851e-24	6861	0.168198	1.58612e-108	2.17933e-112	CPSF3L	missense_variant&NMD_transcript_variant	857	817	273	Arg > Cys	rs12142199	possibly_damaging(0.762)	deleterious(0)
1	1249187	G->A	158	0.76699	835	0.382326	2.15469e-21	1.04851e-24	6861	0.168198	1.58612e-108	2.17933e-112	CPSF3L	non_coding_exon_variant&nc_transcript_variant	479				rs12142199
1	1249187	G->A	158	0.76699	835	0.382326	2.15469e-21	1.04851e-24	6861	0.168198	1.58612e-108	2.17933e-112	CPSF3L	synonymous_variant	624	579	193	Phe > Phe	rs12142199
1	1249187	G->A	158	0.76699	835	0.382326	2.15469e-21	1.04851e-24	6861	0.168198	1.58612e-108	2.17933e-112	CPSF3L	upstream_gene_variant					rs12142199
1	1254841	C->G	138	0.669903	1629	0.745879	1	0.0635329	8017	0.0634871	2.90239e-267	5.94144e-271	CPSF3L	3_prime_UTR_variant&NMD_transcript_variant	469				rs10907179
1	1254841	C->G	138	0.669903	1629	0.745879	1	0.0635329	8017	0.0634871	2.90239e-267	5.94144e-271	CPSF3L	5_prime_UTR_variant	144				rs10907179
1	1254841	C->G	138	0.669903	1629	0.745879	1	0.0635329	8017	0.0634871	2.90239e-267	5.94144e-271	CPSF3L	downstream_gene_variant					rs10907179
1	1254841	C->G	138	0.669903	1629	0.745879	1	0.0635329	8017	0.0634871	2.90239e-267	5.94144e-271	CPSF3L	intron_variant					rs10907179
1	1254841	C->G	138	0.669903	1629	0.745879	1	0.0635329	8017	0.0634871	2.90239e-267	5.94144e-271	CPSF3L	intron_variant&NMD_transcript_variant					rs10907179
1	1254841	C->G	138	0.669903	1629	0.745879	1	0.0635329	8017	0.0634871	2.90239e-267	5.94144e-271	CPSF3L	intron_variant&nc_transcript_variant					rs10907179
1	1254841	C->G	138	0.669903	1629	0.745879	1	0.0635329	8017	0.0634871	2.90239e-267	5.94144e-271	CPSF3L	non_coding_exon_variant&nc_transcript_variant	624				rs10907179
1	1254841	C->G	138	0.669903	1629	0.745879	1	0.0635329	8017	0.0634871	2.90239e-267	5.94144e-271	CPSF3L	synonymous_variant	326	264	88	Gly > Gly	rs10907179
1	1254841	C->G	138	0.669903	1629	0.745879	1	0.0635329	8017	0.0634871	2.90239e-267	5.94144e-271	CPSF3L	synonymous_variant&NMD_transcript_variant	304	264	88	Gly > Gly	rs10907179
1	1254841	C->G	138	0.669903	1629	0.745879	1	0.0635329	8017	0.0634871	2.90239e-267	5.94144e-271	CPSF3L	upstream_gene_variant					rs10907179
1	1260168	C->A	43	0.223958	1625	0.744048	5.3925e-46	4.84067e-49	NA	NA	NA	NA	GLTPD1	5_prime_UTR_variant	22				rs61766199
1	1260168	C->A	43	0.223958	1625	0.744048	5.3925e-46	4.84067e-49	NA	NA	NA	NA	GLTPD1	non_coding_exon_variant&nc_transcript_variant	33				rs61766199
1	1260168	C->A	43	0.223958	1625	0.744048	5.3925e-46	4.84067e-49	NA	NA	NA	NA	GLTPD1	upstream_gene_variant					rs61766199
1	1262591	C->T	72	0.356436	NA	NA	NA	NA	8025	0.0626699	1.12386e-59	1.19179e-63	NA	NA	NA	NA	NA	NA	NA	NA	NA
1	1262966	C->T	191	0.927184	1707	0.781593	0.130417	1.22125e-05	7992	0.0643266	0	0	GLTPD1	downstream_gene_variant					rs307349
1	1262966	C->T	191	0.927184	1707	0.781593	0.130417	1.22125e-05	7992	0.0643266	0	0	GLTPD1	non_coding_exon_variant&nc_transcript_variant	693				rs307349
1	1262966	C->T	191	0.927184	1707	0.781593	0.130417	1.22125e-05	7992	0.0643266	0	0	GLTPD1	synonymous_variant	879	468	156	Arg > Arg	rs307349
1	1262966	C->T	191	0.927184	1707	0.781593	0.130417	1.22125e-05	7992	0.0643266	0	0	GLTPD1	upstream_gene_variant					rs307349
1	1263144	G->A	193	0.936893	1835	0.840201	1	0.00175355	7868	0.0603491	0	0	GLTPD1	3_prime_UTR_variant	1057				rs307350
1	1263144	G->A	193	0.936893	1835	0.840201	1	0.00175355	7868	0.0603491	0	0	GLTPD1	downstream_gene_variant					rs307350
1	1263144	G->A	193	0.936893	1835	0.840201	1	0.00175355	7868	0.0603491	0	0	GLTPD1	non_coding_exon_variant&nc_transcript_variant	871				rs307350
1	1263144	G->A	193	0.936893	1835	0.840201	1	0.00175355	7868	0.0603491	0	0	GLTPD1	upstream_gene_variant					rs307350
1	1263362	G->A	85	0.416667	1631	0.746795	2.77094e-18	1.20006e-21	2960	0.0647055	5.56157e-84	6.82067e-88	GLTPD1	3_prime_UTR_variant	1275				rs4970433
1	1263362	G->A	85	0.416667	1631	0.746795	2.77094e-18	1.20006e-21	2960	0.0647055	5.56157e-84	6.82067e-88	GLTPD1	downstream_gene_variant					rs4970433
1	1263362	G->A	85	0.416667	1631	0.746795	2.77094e-18	1.20006e-21	2960	0.0647055	5.56157e-84	6.82067e-88	GLTPD1	non_coding_exon_variant&nc_transcript_variant	1089				rs4970433
1	1263362	G->A	85	0.416667	1631	0.746795	2.77094e-18	1.20006e-21	2960	0.0647055	5.56157e-84	6.82067e-88	GLTPD1	upstream_gene_variant					rs4970433
1	1267651	G->A	3	0.0145631	130	0.0595238	1	0.0365878	110	0.0128351	1	1	TAS1R3	downstream_gene_variant					rs111615792
1	1267651	G->A	3	0.0145631	130	0.0595238	1	0.0365878	110	0.0128351	1	1	TAS1R3	missense_variant	772	740	247	Arg > His	rs111615792	benign(0.009)	tolerated(0.15)
1	1268159	C->T	5	0.0242718	280	0.128205	1	0.000138767	342	0.038272	1	0.727913	TAS1R3	downstream_gene_variant					rs3813210
1	1268159	C->T	5	0.0242718	280	0.128205	1	0.000138767	342	0.038272	1	0.727913	TAS1R3	synonymous_variant	1280	1248	416	Pro > Pro	rs3813210
1	1268847	T->G	198	0.961165	NA	NA	NA	NA	8345	0.0283716	0	0	NA	NA	NA	NA	NA	NA	NA	NA	NA
1	1269488	G->A	1	0.00485437	110	0.0503663	1	0.0191905	6	0.00069951	1	0.736453	TAS1R3	downstream_gene_variant					rs112507608
1	1269488	G->A	1	0.00485437	110	0.0503663	1	0.0191905	6	0.00069951	1	0.736453	TAS1R3	missense_variant	2235	2203	735	Ala > Thr	rs112507608	benign(0.016)	tolerated(0.39)
1	1269554	T->C	198	0.961165	2096	0.959707	1	1	8325	0.0282214	0	0	TAS1R3	downstream_gene_variant					rs307377;rs307377&CM098260
1	1269554	T->C	198	0.961165	2096	0.959707	1	1	8325	0.0282214	0	0	TAS1R3	missense_variant	2301	2269	757	Cys > Arg	rs307377;rs307377&CM098260	benign(0)	tolerated(1)
1	1271853	G->C	8	0.038835	28	0.0128205	1	0.0289655	77	0.00962153	1	0.00110889	DVL1	downstream_gene_variant					rs113005319
1	1271853	G->C	8	0.038835	28	0.0128205	1	0.0289655	77	0.00962153	1	0.00110889	DVL1	missense_variant	1729	1682	561	Pro > Arg	rs113005319	unknown(0)	tolerated(0.49)
1	1277119	G->A	2	0.00970874	2	0.000915751	1	0.102451	3	0.000348878	1	0.000278234	DVL1	downstream_gene_variant					rs139645212
1	1277119	G->A	2	0.00970874	2	0.000915751	1	0.102451	3	0.000348878	1	0.000278234	DVL1	missense_variant	580	533	178	Ala > Val	rs139645212	benign(0.003)	tolerated(0.05)
1	1277533	T->C	204	0.990291	2161	0.989469	1	1	8547	0.00128335	0	0	DVL1	non_coding_exon_variant&nc_transcript_variant	256				rs307362
1	1277533	T->C	204	0.990291	2161	0.989469	1	1	8547	0.00128335	0	0	DVL1	synonymous_variant	413	366	122	Pro > Pro	rs307362
1	1284490	G->A	176	0.871287	1726	0.790293	1	0.0278108	7093	0.0447953	0	0	DVL1	5_prime_UTR_variant	3				rs150789461
1	1284490	G->A	176	0.871287	1726	0.790293	1	0.0278108	7093	0.0447953	0	0	DVL1	downstream_gene_variant					rs150789461
1	1284490	G->A	176	0.871287	1726	0.790293	1	0.0278108	7093	0.0447953	0	0	DVL1	upstream_gene_variant					rs150789461
1	1288345	A->G	48	0.252632	2090	0.95696	6.665e-206	3.83046e-208	NA	NA	NA	NA	MXRA8	3_prime_UTR_variant	1701				rs13249
1	1288345	A->G	48	0.252632	2090	0.95696	6.665e-206	3.83046e-208	NA	NA	NA	NA	MXRA8	3_prime_UTR_variant&NMD_transcript_variant	2352				rs13249
1	1288345	A->G	48	0.252632	2090	0.95696	6.665e-206	3.83046e-208	NA	NA	NA	NA	MXRA8	downstream_gene_variant					rs13249
1	1288345	A->G	48	0.252632	2090	0.95696	6.665e-206	3.83046e-208	NA	NA	NA	NA	MXRA8	non_coding_exon_variant&nc_transcript_variant	895				rs13249
1	1288345	A->G	48	0.252632	2090	0.95696	6.665e-206	3.83046e-208	NA	NA	NA	NA	MXRA8	upstream_gene_variant					rs13249
1	1288471	C->T	113	0.559406	1728	0.791209	1.23402e-08	3.05375e-12	NA	NA	NA	NA	MXRA8	3_prime_UTR_variant	1575				rs3766183
1	1288471	C->T	113	0.559406	1728	0.791209	1.23402e-08	3.05375e-12	NA	NA	NA	NA	MXRA8	3_prime_UTR_variant&NMD_transcript_variant	2329				rs3766183
1	1288471	C->T	113	0.559406	1728	0.791209	1.23402e-08	3.05375e-12	NA	NA	NA	NA	MXRA8	downstream_gene_variant					rs3766183
1	1288471	C->T	113	0.559406	1728	0.791209	1.23402e-08	3.05375e-12	NA	NA	NA	NA	MXRA8	non_coding_exon_variant&nc_transcript_variant	769				rs3766183
1	1288471	C->T	113	0.559406	1728	0.791209	1.23402e-08	3.05375e-12	NA	NA	NA	NA	MXRA8	upstream_gene_variant					rs3766183
1	1288823	A->G	178	0.872549	1719	0.787088	1	0.0190008	NA	NA	NA	NA	MXRA8	3_prime_UTR_variant	1223				rs2296471
1	1288823	A->G	178	0.872549	1719	0.787088	1	0.0190008	NA	NA	NA	NA	MXRA8	3_prime_UTR_variant&NMD_transcript_variant	1977				rs2296471
1	1288823	A->G	178	0.872549	1719	0.787088	1	0.0190008	NA	NA	NA	NA	MXRA8	downstream_gene_variant					rs2296471
1	1288823	A->G	178	0.872549	1719	0.787088	1	0.0190008	NA	NA	NA	NA	MXRA8	intron_variant					rs2296471
1	1288823	A->G	178	0.872549	1719	0.787088	1	0.0190008	NA	NA	NA	NA	MXRA8	non_coding_exon_variant&nc_transcript_variant	417				rs2296471
1	1288823	A->G	178	0.872549	1719	0.787088	1	0.0190008	NA	NA	NA	NA	MXRA8	upstream_gene_variant					rs2296471
1	1289367	CTG->C	188	0.921569	NA	NA	NA	NA	7711	0.0609271	0	0	NA	NA	NA	NA	NA	NA	NA	NA	NA
1	1289911	G->A	189	0.917476	NA	NA	NA	NA	8023	0.0590308	0	0	NA	NA	NA	NA	NA	NA	NA	NA	NA
1	1290408	A->G	1	0.00490196	133	0.0608974	1	0.00685922	6	0.00076142	1	0.773813	MXRA8	downstream_gene_variant					rs147996767
1	1290408	A->G	1	0.00490196	133	0.0608974	1	0.00685922	6	0.00076142	1	0.773813	MXRA8	non_coding_exon_variant&nc_transcript_variant	381				rs147996767
1	1290408	A->G	1	0.00490196	133	0.0608974	1	0.00685922	6	0.00076142	1	0.773813	MXRA8	synonymous_variant	336	300	100	Ala > Ala	rs147996767
1	1290408	A->G	1	0.00490196	133	0.0608974	1	0.00685922	6	0.00076142	1	0.773813	MXRA8	synonymous_variant&NMD_transcript_variant	1090	576	192	Ala > Ala	rs147996767
1	1290408	A->G	1	0.00490196	133	0.0608974	1	0.00685922	6	0.00076142	1	0.773813	MXRA8	upstream_gene_variant					rs147996767
1	1293764	G->C	163	0.791262	NA	NA	NA	NA	2592	0.156416	9.47429e-126	1.39574e-129	NA	NA	NA	NA	NA	NA	NA	NA	NA
1	1296691	C->G	148	0.718447	2095	0.959249	4.25292e-37	3.15499e-40	NA	NA	NA	NA	MXRA8	5_prime_UTR_variant&NMD_transcript_variant	467				rs2765025
1	1296691	C->G	148	0.718447	2095	0.959249	4.25292e-37	3.15499e-40	NA	NA	NA	NA	MXRA8	upstream_gene_variant					rs2765025
1	1296818	C->G	97	0.480198	2095	0.959249	3.85861e-119	1.08693e-121	NA	NA	NA	NA	MXRA8	5_prime_UTR_variant&NMD_transcript_variant	340				rs2765024
1	1296818	C->G	97	0.480198	2095	0.959249	3.85861e-119	1.08693e-121	NA	NA	NA	NA	MXRA8	upstream_gene_variant					rs2765024
1	1310074	C->G	195	0.946602	NA	NA	NA	NA	8026	0.0422089	0	0	NA	NA	NA	NA	NA	NA	NA	NA	NA
1	1323143	CCT->C	117	0.567961	NA	NA	NA	NA	6734	0.15495	1.45452e-53	1.47637e-57	NA	NA	NA	NA	NA	NA	NA	NA	NA
1	1336136	GGA->G	19	0.092233	726	0.332418	2.09578e-07	4.65728e-11	NA	NA	NA	NA	LOC148413	3_prime_UTR_variant&NMD_transcript_variant&feature_truncation	594-595				rs201884277
1	1336136	GGA->G	19	0.092233	726	0.332418	2.09578e-07	4.65728e-11	NA	NA	NA	NA	LOC148413	3_prime_UTR_variant&feature_truncation	458-459				rs201884277
1	1336136	GGA->G	19	0.092233	726	0.332418	2.09578e-07	4.65728e-11	NA	NA	NA	NA	LOC148413	downstream_gene_variant					rs201884277
1	1336136	GGA->G	19	0.092233	726	0.332418	2.09578e-07	4.65728e-11	NA	NA	NA	NA	LOC148413	intron_variant&nc_transcript_variant&feature_truncation					rs201884277
1	1336136	GGA->G	19	0.092233	726	0.332418	2.09578e-07	4.65728e-11	NA	NA	NA	NA	LOC148413	non_coding_exon_variant&nc_transcript_variant&feature_truncation	952-953				rs201884277
1	1336136	GGA->G	19	0.092233	726	0.332418	2.09578e-07	4.65728e-11	NA	NA	NA	NA	LOC148413	upstream_gene_variant					rs201884277
1	1337220	G->A	1	0.005	159	0.0728022	1	0.00227394	NA	NA	NA	NA	LOC148413	3_prime_UTR_variant	1541				rs139295104
1	1337220	G->A	1	0.005	159	0.0728022	1	0.00227394	NA	NA	NA	NA	LOC148413	3_prime_UTR_variant&NMD_transcript_variant	1677				rs139295104
1	1337220	G->A	1	0.005	159	0.0728022	1	0.00227394	NA	NA	NA	NA	LOC148413	downstream_gene_variant					rs139295104
1	1337220	G->A	1	0.005	159	0.0728022	1	0.00227394	NA	NA	NA	NA	LOC148413	non_coding_exon_variant&nc_transcript_variant	2035				rs139295104
1	1337220	G->A	1	0.005	159	0.0728022	1	0.00227394	NA	NA	NA	NA	LOC148413	upstream_gene_variant					rs139295104
1	1337334	G->T	21	0.101942	726	0.332418	1.63806e-06	3.30987e-10	NA	NA	NA	NA	MRPL20	3_prime_UTR_variant	1655				rs1171
1	1337334	G->T	21	0.101942	726	0.332418	1.63806e-06	3.30987e-10	NA	NA	NA	NA	MRPL20	3_prime_UTR_variant&NMD_transcript_variant	1791				rs1171
1	1337334	G->T	21	0.101942	726	0.332418	1.63806e-06	3.30987e-10	NA	NA	NA	NA	MRPL20	downstream_gene_variant					rs1171
1	1337334	G->T	21	0.101942	726	0.332418	1.63806e-06	3.30987e-10	NA	NA	NA	NA	MRPL20	non_coding_exon_variant&nc_transcript_variant	2149				rs1171
1	1337334	G->T	21	0.101942	726	0.332418	1.63806e-06	3.30987e-10	NA	NA	NA	NA	MRPL20	upstream_gene_variant					rs1171
1	1342612	G->C	37	0.179612	844	0.386447	0.00067356	9.59077e-08	1423	0.142599	1	0.403623	MRPL20	5_prime_UTR_variant	82				rs2275915
1	1342612	G->C	37	0.179612	844	0.386447	0.00067356	9.59077e-08	1423	0.142599	1	0.403623	MRPL20	non_coding_exon_variant&nc_transcript_variant	4				rs2275915
1	1342612	G->C	37	0.179612	844	0.386447	0.00067356	9.59077e-08	1423	0.142599	1	0.403623	MRPL20	upstream_gene_variant					rs2275915
1	1354515	C->G	18	0.0873786	622	0.284799	0.000168432	2.6256e-08	NA	NA	NA	NA	ANKRD65	3_prime_UTR_variant	1261				rs904589
1	1354515	C->G	18	0.0873786	622	0.284799	0.000168432	2.6256e-08	NA	NA	NA	NA	ANKRD65	downstream_gene_variant					rs904589
1	1354515	C->G	18	0.0873786	622	0.284799	0.000168432	2.6256e-08	NA	NA	NA	NA	ANKRD65	missense_variant	1303	1165	389	Glu > Gln	rs904589	unknown(0)	tolerated(1)
1	1354515	C->G	18	0.0873786	622	0.284799	0.000168432	2.6256e-08	NA	NA	NA	NA	ANKRD65	non_coding_exon_variant&nc_transcript_variant	517				rs904589
1	1354515	C->G	18	0.0873786	622	0.284799	0.000168432	2.6256e-08	NA	NA	NA	NA	ANKRD65	upstream_gene_variant					rs904589
1	1354594	A->G	17	0.0825243	481	0.220238	0.534705	4.39941e-05	NA	NA	NA	NA	ANKRD65	3_prime_UTR_variant	800				rs3766165
1	1354594	A->G	17	0.0825243	481	0.220238	0.534705	4.39941e-05	NA	NA	NA	NA	ANKRD65	downstream_gene_variant					rs3766165
1	1354594	A->G	17	0.0825243	481	0.220238	0.534705	4.39941e-05	NA	NA	NA	NA	ANKRD65	non_coding_exon_variant&nc_transcript_variant	438				rs3766165
1	1354594	A->G	17	0.0825243	481	0.220238	0.534705	4.39941e-05	NA	NA	NA	NA	ANKRD65	synonymous_variant	1224	1086	362	Thr > Thr	rs3766165
1	1354594	A->G	17	0.0825243	481	0.220238	0.534705	4.39941e-05	NA	NA	NA	NA	ANKRD65	upstream_gene_variant					rs3766165
1	1356550	A->G	12	0.0588235	517	0.236722	0.000872616	1.22438e-07	NA	NA	NA	NA	ANKRD65	5_prime_UTR_variant	101				rs12089560
1	1356550	A->G	12	0.0588235	517	0.236722	0.000872616	1.22438e-07	NA	NA	NA	NA	ANKRD65	intron_variant&nc_transcript_variant					rs12089560
1	1356550	A->G	12	0.0588235	517	0.236722	0.000872616	1.22438e-07	NA	NA	NA	NA	ANKRD65	upstream_gene_variant					rs12089560
1	1361555	T->C	10	0.0490196	376	0.172161	0.828453	6.58024e-05	NA	NA	NA	NA	TMEM88B	downstream_gene_variant					rs1695848
1	1361555	T->C	10	0.0490196	376	0.172161	0.828453	6.58024e-05	NA	NA	NA	NA	TMEM88B	synonymous_variant	48	48	16	Gly > Gly	rs1695848
1	1361555	T->C	10	0.0490196	376	0.172161	0.828453	6.58024e-05	NA	NA	NA	NA	TMEM88B	upstream_gene_variant					rs1695848
1	1361633	G->A	19	0.0940594	799	0.365842	1.34716e-09	3.59339e-13	NA	NA	NA	NA	TMEM88B	downstream_gene_variant					rs12022947
1	1361633	G->A	19	0.0940594	799	0.365842	1.34716e-09	3.59339e-13	NA	NA	NA	NA	TMEM88B	synonymous_variant	126	126	42	Ser > Ser	rs12022947
1	1361633	G->A	19	0.0940594	799	0.365842	1.34716e-09	3.59339e-13	NA	NA	NA	NA	TMEM88B	upstream_gene_variant					rs12022947
1	1361641	C->T	27	0.133663	1304	0.59707	1.8775e-31	1.21207e-34	NA	NA	NA	NA	TMEM88B	downstream_gene_variant					rs12030806
1	1361641	C->T	27	0.133663	1304	0.59707	1.8775e-31	1.21207e-34	NA	NA	NA	NA	TMEM88B	missense_variant	134	134	45	Pro > Leu	rs12030806	benign(0)	tolerated(1)
1	1361641	C->T	27	0.133663	1304	0.59707	1.8775e-31	1.21207e-34	NA	NA	NA	NA	TMEM88B	upstream_gene_variant					rs12030806
1	1374805	G->C	1	0.00510204	140	0.0641026	1	0.00627716	NA	NA	NA	NA	VWA1	3_prime_UTR_variant	807				rs2275916
1	1374805	G->C	1	0.00510204	140	0.0641026	1	0.00627716	NA	NA	NA	NA	VWA1	downstream_gene_variant					rs2275916
1	1374805	G->C	1	0.00510204	140	0.0641026	1	0.00627716	NA	NA	NA	NA	VWA1	missense_variant	1054	976	326	Ala > Pro	rs2275916	benign(0)	tolerated(0.33)
1	1374805	G->C	1	0.00510204	140	0.0641026	1	0.00627716	NA	NA	NA	NA	VWA1	upstream_gene_variant					rs2275916
1	1374834	A->G	6	0.0322581	1248	0.571429	6.5733e-40	5.24187e-43	NA	NA	NA	NA	VWA1	3_prime_UTR_variant	836				rs1892289
1	1374834	A->G	6	0.0322581	1248	0.571429	6.5733e-40	5.24187e-43	NA	NA	NA	NA	VWA1	downstream_gene_variant					rs1892289
1	1374834	A->G	6	0.0322581	1248	0.571429	6.5733e-40	5.24187e-43	NA	NA	NA	NA	VWA1	synonymous_variant	1083	1005	335	Pro > Pro	rs1892289
1	1374834	A->G	6	0.0322581	1248	0.571429	6.5733e-40	5.24187e-43	NA	NA	NA	NA	VWA1	upstream_gene_variant					rs1892289
1	1375185	G->C	2	0.012987	889	0.407051	5.39711e-17	2.22378e-20	NA	NA	NA	NA	VWA1	3_prime_UTR_variant	1187				rs1240699
1	1375185	G->C	2	0.012987	889	0.407051	5.39711e-17	2.22378e-20	NA	NA	NA	NA	VWA1	downstream_gene_variant					rs1240699
1	1387764	G->A	21	0.101942	556	0.254579	0.160874	1.47767e-05	515	0.139302	1	0.396902	ATAD3C	missense_variant	303	172	58	Gly > Arg	rs9793256	probably_damaging(0.998)	deleterious(0)
1	1396238	G->T	6	0.0291262	483	0.221154	1.25862e-05	2.28342e-09	20	0.00624575	1	0.0062967	ATAD3C	downstream_gene_variant					rs72896283;rs72896283&COSM894997
1	1396238	G->T	6	0.0291262	483	0.221154	1.25862e-05	2.28342e-09	20	0.00624575	1	0.0062967	ATAD3C	synonymous_variant	1916	921	307	Ala > Ala	rs72896283;rs72896283&COSM894997
1	1396238	G->T	6	0.0291262	483	0.221154	1.25862e-05	2.28342e-09	20	0.00624575	1	0.0062967	ATAD3C	upstream_gene_variant					rs72896283;rs72896283&COSM894997
1	1398008	G->A	3	0.0145631	2	0.000915751	1	0.00454357	24	0.00279019	1	0.0714089	ATAD3C	missense_variant	2004	1009	337	Gly > Arg	rs189474682	benign(0.373)	tolerated(0.15)
1	1398008	G->A	3	0.0145631	2	0.000915751	1	0.00454357	24	0.00279019	1	0.0714089	ATAD3C	non_coding_exon_variant&nc_transcript_variant	146				rs189474682
1	1403972	C->CG	8	0.038835	800	0.3663	4.74467e-16	1.86871e-19	NA	NA	NA	NA	ATAD3C	3_prime_UTR_variant&feature_elongation	2293-2294				.
1	1403972	C->CG	8	0.038835	800	0.3663	4.74467e-16	1.86871e-19	NA	NA	NA	NA	ATAD3C	non_coding_exon_variant&nc_transcript_variant&feature_elongation	435-436				.
1	1403972	C->CG	8	0.038835	800	0.3663	4.74467e-16	1.86871e-19	NA	NA	NA	NA	ATAD3C	upstream_gene_variant					.
1	1404001	G->T	5	0.0242718	172	0.0787546	1	0.0234322	238	0.0282724	1	1	ATAD3C	3_prime_UTR_variant	2322				rs149123833
1	1404001	G->T	5	0.0242718	172	0.0787546	1	0.0234322	238	0.0282724	1	1	ATAD3C	non_coding_exon_variant&nc_transcript_variant	464				rs149123833
1	1404001	G->T	5	0.0242718	172	0.0787546	1	0.0234322	238	0.0282724	1	1	ATAD3C	upstream_gene_variant					rs149123833
1	1404016	G->A	5	0.0242718	551	0.252289	2.65947e-08	6.3807e-12	57	0.00694542	1	0.0602397	ATAD3C	3_prime_UTR_variant	2337				rs12089719
1	1404016	G->A	5	0.0242718	551	0.252289	2.65947e-08	6.3807e-12	57	0.00694542	1	0.0602397	ATAD3C	non_coding_exon_variant&nc_transcript_variant	479				rs12089719
1	1404016	G->A	5	0.0242718	551	0.252289	2.65947e-08	6.3807e-12	57	0.00694542	1	0.0602397	ATAD3C	upstream_gene_variant					rs12089719
1	1404236	C->T	3	0.0148515	806	0.369048	6.06792e-19	2.70406e-22	NA	NA	NA	NA	ATAD3C	3_prime_UTR_variant	2557				rs1240730
1	1404236	C->T	3	0.0148515	806	0.369048	6.06792e-19	2.70406e-22	NA	NA	NA	NA	ATAD3C	downstream_gene_variant					rs1240730
1	1404236	C->T	3	0.0148515	806	0.369048	6.06792e-19	2.70406e-22	NA	NA	NA	NA	ATAD3C	upstream_gene_variant					rs1240730
1	1421531	C->A	13	0.0631068	962	0.440476	1.37867e-20	6.53708e-24	617	0.0669562	1	1	ATAD3B	downstream_gene_variant					rs819976
1	1421531	C->A	13	0.0631068	962	0.440476	1.37867e-20	6.53708e-24	617	0.0669562	1	1	ATAD3B	non_coding_exon_variant&nc_transcript_variant	1341				rs819976
1	1421531	C->A	13	0.0631068	962	0.440476	1.37867e-20	6.53708e-24	617	0.0669562	1	1	ATAD3B	synonymous_variant	1121	1005	335	Thr > Thr	rs819976
1	1423267	A->G	22	0.106796	963	0.440934	2.6125e-15	9.92592e-19	715	0.0767745	1	0.370844	ATAD3B	downstream_gene_variant					rs819977
1	1423267	A->G	22	0.106796	963	0.440934	2.6125e-15	9.92592e-19	715	0.0767745	1	0.370844	ATAD3B	intron_variant&nc_transcript_variant					rs819977
1	1423267	A->G	22	0.106796	963	0.440934	2.6125e-15	9.92592e-19	715	0.0767745	1	0.370844	ATAD3B	non_coding_exon_variant&nc_transcript_variant	1575				rs819977
1	1423267	A->G	22	0.106796	963	0.440934	2.6125e-15	9.92592e-19	715	0.0767745	1	0.370844	ATAD3B	synonymous_variant	1355	1239	413	Ala > Ala	rs819977
1	1425700	T->C	22	0.106796	968	0.443223	1.53332e-15	5.89284e-19	714	0.0766756	1	0.36787	ATAD3B	non_coding_exon_variant&nc_transcript_variant	1737				rs819980
1	1425700	T->C	22	0.106796	968	0.443223	1.53332e-15	5.89284e-19	714	0.0766756	1	0.36787	ATAD3B	synonymous_variant	1517	1401	467	Ile > Ile	rs819980
1	1431165	C->T	17	0.0825243	476	0.217949	0.712414	5.73095e-05	NA	NA	NA	NA	ATAD3B	missense_variant	2031	1915	639	Pro > Ser	rs9792879;rs9792879&COSM226436	probably_damaging(0.904)	tolerated(0.34)
1	1431165	C->T	17	0.0825243	476	0.217949	0.712414	5.73095e-05	NA	NA	NA	NA	ATAD3B	non_coding_exon_variant&nc_transcript_variant	2251				rs9792879;rs9792879&COSM226436
1	1452551	G->A	2	0.00970874	185	0.084707	1	0.00125939	NA	NA	NA	NA	ATAD3A	intron_variant					rs1619925
1	1452551	G->A	2	0.00970874	185	0.084707	1	0.00125939	NA	NA	NA	NA	ATAD3A	missense_variant	381	287	96	Arg > Gln	rs1619925	benign(0)	tolerated(0.68)
1	1452551	G->A	2	0.00970874	185	0.084707	1	0.00125939	NA	NA	NA	NA	ATAD3A	non_coding_exon_variant&nc_transcript_variant	102				rs1619925
1	1452551	G->A	2	0.00970874	185	0.084707	1	0.00125939	NA	NA	NA	NA	ATAD3A	upstream_gene_variant					rs1619925
1	1452566	G->A	2	0.00970874	154	0.0705128	1	0.00563335	NA	NA	NA	NA	ATAD3A	intron_variant					rs1619896
1	1452566	G->A	2	0.00970874	154	0.0705128	1	0.00563335	NA	NA	NA	NA	ATAD3A	missense_variant	396	302	101	Ser > Asn	rs1619896	benign(0.001)	tolerated(0.33)
1	1452566	G->A	2	0.00970874	154	0.0705128	1	0.00563335	NA	NA	NA	NA	ATAD3A	non_coding_exon_variant&nc_transcript_variant	117				rs1619896
1	1452566	G->A	2	0.00970874	154	0.0705128	1	0.00563335	NA	NA	NA	NA	ATAD3A	upstream_gene_variant					rs1619896
1	1469606	C->T	1	0.00485437	1029	0.471154	9.62906e-33	6.4151e-36	NA	NA	NA	NA	ATAD3A	3_prime_UTR_variant	1871				rs35611435
1	1469606	C->T	1	0.00485437	1029	0.471154	9.62906e-33	6.4151e-36	NA	NA	NA	NA	ATAD3A	downstream_gene_variant					rs35611435
1	1471126	G->A	4	0.0194175	8	0.003663	1	0.0356504	37	0.0114943	1	0.832054	TMEM240	downstream_gene_variant					rs114114317
1	1471126	G->A	4	0.0194175	8	0.003663	1	0.0356504	37	0.0114943	1	0.832054	TMEM240	synonymous_variant	227	216	72	Asp > Asp	rs114114317
1	1477244	T->C	42	0.203883	1355	0.620421	1.06983e-25	5.97673e-29	NA	NA	NA	NA	SSU72	3_prime_UTR_variant	1099				rs7290
1	1477244	T->C	42	0.203883	1355	0.620421	1.06983e-25	5.97673e-29	NA	NA	NA	NA	SSU72	downstream_gene_variant					rs7290
1	1477244	T->C	42	0.203883	1355	0.620421	1.06983e-25	5.97673e-29	NA	NA	NA	NA	SSU72	non_coding_exon_variant&nc_transcript_variant	2048				rs7290
1	1477244	T->C	42	0.203883	1355	0.620421	1.06983e-25	5.97673e-29	NA	NA	NA	NA	SSU72	upstream_gene_variant					rs7290
1	1477323	GCA->G	2	0.00970874	235	0.107601	1	9.87151e-05	NA	NA	NA	NA	SSU72	3_prime_UTR_variant&feature_truncation	1018-1019				rs3831113
1	1477323	GCA->G	2	0.00970874	235	0.107601	1	9.87151e-05	NA	NA	NA	NA	SSU72	downstream_gene_variant					rs3831113
1	1477323	GCA->G	2	0.00970874	235	0.107601	1	9.87151e-05	NA	NA	NA	NA	SSU72	non_coding_exon_variant&nc_transcript_variant&feature_truncation	1967-1968				rs3831113
1	1477323	GCA->G	2	0.00970874	235	0.107601	1	9.87151e-05	NA	NA	NA	NA	SSU72	upstream_gene_variant					rs3831113
1	1479333	A->G	59	0.286408	1348	0.617216	6.03509e-15	2.25274e-18	2537	0.227799	1	0.185373	SSU72	downstream_gene_variant					rs7533
1	1479333	A->G	59	0.286408	1348	0.617216	6.03509e-15	2.25274e-18	2537	0.227799	1	0.185373	SSU72	non_coding_exon_variant&nc_transcript_variant	1660				rs7533
1	1479333	A->G	59	0.286408	1348	0.617216	6.03509e-15	2.25274e-18	2537	0.227799	1	0.185373	SSU72	synonymous_variant	711	399	133	Pro > Pro	rs7533
1	1479333	A->G	59	0.286408	1348	0.617216	6.03509e-15	2.25274e-18	2537	0.227799	1	0.185373	SSU72	upstream_gene_variant					rs7533
1	1509825	A->G	6	0.029703	NA	NA	NA	NA	2600	0.232475	3.03381e-06	1.76108e-10	NA	NA	NA	NA	NA	NA	NA	NA	NA
1	1510035	GGC->G	18	0.0918367	1285	0.58837	2.32999e-35	1.66547e-38	NA	NA	NA	NA	SSU72	5_prime_UTR_variant&feature_truncation	213-214				rs150737039
1	1510035	GGC->G	18	0.0918367	1285	0.58837	2.32999e-35	1.66547e-38	NA	NA	NA	NA	SSU72	upstream_gene_variant					rs150737039
1	1551927	T->C	143	0.694175	1112	0.509158	0.0574612	5.78023e-06	5960	0.217589	8.79025e-55	8.99258e-59	MIB2	5_prime_UTR_variant	238				rs7418389
1	1551927	T->C	143	0.694175	1112	0.509158	0.0574612	5.78023e-06	5960	0.217589	8.79025e-55	8.99258e-59	MIB2	5_prime_UTR_variant&NMD_transcript_variant	254				rs7418389
1	1551927	T->C	143	0.694175	1112	0.509158	0.0574612	5.78023e-06	5960	0.217589	8.79025e-55	8.99258e-59	MIB2	missense_variant	237	214	72	Phe > Leu	rs7418389	benign(0)	tolerated(1)
1	1551927	T->C	143	0.694175	1112	0.509158	0.0574612	5.78023e-06	5960	0.217589	8.79025e-55	8.99258e-59	MIB2	missense_variant&NMD_transcript_variant	144	43	15	Phe > Leu	rs7418389	benign(0)
1	1551927	T->C	143	0.694175	1112	0.509158	0.0574612	5.78023e-06	5960	0.217589	8.79025e-55	8.99258e-59	MIB2	non_coding_exon_variant&nc_transcript_variant	160				rs7418389
1	1551927	T->C	143	0.694175	1112	0.509158	0.0574612	5.78023e-06	5960	0.217589	8.79025e-55	8.99258e-59	MIB2	upstream_gene_variant					rs7418389
1	1558792	T->C	89	0.436275	1664	0.761905	1.88931e-18	8.25748e-22	7701	0.0565477	6.8709e-114	9.67596e-118	MIB2	downstream_gene_variant					rs12755088
1	1558792	T->C	89	0.436275	1664	0.761905	1.88931e-18	8.25748e-22	7701	0.0565477	6.8709e-114	9.67596e-118	MIB2	initiator_codon_variant	329	2	1	Met > Thr	rs12755088	benign(0.003)	deleterious(0)
1	1558792	T->C	89	0.436275	1664	0.761905	1.88931e-18	8.25748e-22	7701	0.0565477	6.8709e-114	9.67596e-118	MIB2	initiator_codon_variant&NMD_transcript_variant	353	2	1	Met > Thr	rs12755088	benign(0.036)	deleterious(0)
1	1558792	T->C	89	0.436275	1664	0.761905	1.88931e-18	8.25748e-22	7701	0.0565477	6.8709e-114	9.67596e-118	MIB2	intron_variant					rs12755088
1	1558792	T->C	89	0.436275	1664	0.761905	1.88931e-18	8.25748e-22	7701	0.0565477	6.8709e-114	9.67596e-118	MIB2	intron_variant&NMD_transcript_variant					rs12755088
1	1558792	T->C	89	0.436275	1664	0.761905	1.88931e-18	8.25748e-22	7701	0.0565477	6.8709e-114	9.67596e-118	MIB2	intron_variant&nc_transcript_variant					rs12755088
1	1558792	T->C	89	0.436275	1664	0.761905	1.88931e-18	8.25748e-22	7701	0.0565477	6.8709e-114	9.67596e-118	MIB2	missense_variant	328	305	102	Met > Thr	rs12755088	benign(0.007)	tolerated(0.09)
1	1558792	T->C	89	0.436275	1664	0.761905	1.88931e-18	8.25748e-22	7701	0.0565477	6.8709e-114	9.67596e-118	MIB2	missense_variant&NMD_transcript_variant	269	134	45	Met > Thr	rs12755088	benign(0.028)
1	1558792	T->C	89	0.436275	1664	0.761905	1.88931e-18	8.25748e-22	7701	0.0565477	6.8709e-114	9.67596e-118	MIB2	non_coding_exon_variant&nc_transcript_variant	251				rs12755088
1	1558792	T->C	89	0.436275	1664	0.761905	1.88931e-18	8.25748e-22	7701	0.0565477	6.8709e-114	9.67596e-118	MIB2	upstream_gene_variant					rs12755088
1	1563789	C->A	83	0.402913	NA	NA	NA	NA	3154	0.274595	1	0.00040396	NA	NA	NA	NA	NA	NA	NA	NA	NA
1	1565972	G->C	12	0.0582524	28	0.0128205	0.503707	4.16941e-05	NA	NA	NA	NA	MIB2	3_prime_UTR_variant	3272				rs137939848
1	1565972	G->C	12	0.0582524	28	0.0128205	0.503707	4.16941e-05	NA	NA	NA	NA	MIB2	3_prime_UTR_variant&NMD_transcript_variant	3022				rs137939848
1	1565972	G->C	12	0.0582524	28	0.0128205	0.503707	4.16941e-05	NA	NA	NA	NA	MIB2	downstream_gene_variant					rs137939848
1	1565972	G->C	12	0.0582524	28	0.0128205	0.503707	4.16941e-05	NA	NA	NA	NA	MIB2	non_coding_exon_variant&nc_transcript_variant	533				rs137939848
1	1565972	G->C	12	0.0582524	28	0.0128205	0.503707	4.16941e-05	NA	NA	NA	NA	MIB2	upstream_gene_variant					rs137939848
1	1571841	A->C	13	0.0631068	NA	NA	NA	NA	156	0.0185542	1	0.000115668	NA	NA	NA	NA	NA	NA	NA	NA	NA
1	1585597	A->G	142	0.68932	NA	NA	NA	NA	5778	0.223646	4.93643e-51	4.89774e-55	NA	NA	NA	NA	NA	NA	NA	NA	NA
1	1585642	G->T	142	0.68932	NA	NA	NA	NA	5792	0.223558	4.51858e-51	4.4845e-55	NA	NA	NA	NA	NA	NA	NA	NA	NA
1	1596974	C->T	24	0.139535	1907	0.873168	3.83543e-122	1.1415e-124	NA	NA	NA	NA	SLC35E2B	3_prime_UTR_variant	1892				rs4074020
1	1596974	C->T	24	0.139535	1907	0.873168	3.83543e-122	1.1415e-124	NA	NA	NA	NA	SLC35E2B	downstream_gene_variant					rs4074020
1	1596974	C->T	24	0.139535	1907	0.873168	3.83543e-122	1.1415e-124	NA	NA	NA	NA	SLC35E2B	non_coding_exon_variant&nc_transcript_variant	1107				rs4074020
1	1597020	C->G	10	0.05	318	0.145604	1	0.0014784	NA	NA	NA	NA	SLC35E2B	3_prime_UTR_variant	1846				rs72634820
1	1597020	C->G	10	0.05	318	0.145604	1	0.0014784	NA	NA	NA	NA	SLC35E2B	downstream_gene_variant					rs72634820
1	1597020	C->G	10	0.05	318	0.145604	1	0.0014784	NA	NA	NA	NA	SLC35E2B	non_coding_exon_variant&nc_transcript_variant	1061				rs72634820
1	1599812	C->T	9	0.0436893	1212	0.554945	2.91286e-39	2.28639e-42	NA	NA	NA	NA	SLC35E2B	downstream_gene_variant					rs12729295
1	1599812	C->T	9	0.0436893	1212	0.554945	2.91286e-39	2.28639e-42	NA	NA	NA	NA	SLC35E2B	missense_variant	1361	934	312	Val > Ile	rs12729295	benign(0.076)	tolerated(0.5)
1	1599812	C->T	9	0.0436893	1212	0.554945	2.91286e-39	2.28639e-42	NA	NA	NA	NA	SLC35E2B	non_coding_exon_variant&nc_transcript_variant	576				rs12729295
1	1599812	C->T	9	0.0436893	1212	0.554945	2.91286e-39	2.28639e-42	NA	NA	NA	NA	SLC35E2B	upstream_gene_variant					rs12729295
1	1635004	T->C	111	0.538835	1182	0.541209	1	1	4591	0.303753	1.03867e-07	6.24316e-12	CDK11A	3_prime_UTR_variant&NMD_transcript_variant	1908				rs874516
1	1635004	T->C	111	0.538835	1182	0.541209	1	1	4591	0.303753	1.03867e-07	6.24316e-12	CDK11A	downstream_gene_variant					rs874516
1	1635004	T->C	111	0.538835	1182	0.541209	1	1	4591	0.303753	1.03867e-07	6.24316e-12	CDK11A	non_coding_exon_variant&nc_transcript_variant	4536				rs874516
1	1635004	T->C	111	0.538835	1182	0.541209	1	1	4591	0.303753	1.03867e-07	6.24316e-12	CDK11A	synonymous_variant	2104	1869	623	Lys > Lys	rs874516
1	1635022	A->G	4	0.0194175	395	0.180861	0.000546008	7.8893e-08	129	0.0154883	1	1	CDK11A	3_prime_UTR_variant&NMD_transcript_variant	1890				rs1136978
1	1635022	A->G	4	0.0194175	395	0.180861	0.000546008	7.8893e-08	129	0.0154883	1	1	CDK11A	downstream_gene_variant					rs1136978
1	1635022	A->G	4	0.0194175	395	0.180861	0.000546008	7.8893e-08	129	0.0154883	1	1	CDK11A	non_coding_exon_variant&nc_transcript_variant	4518				rs1136978
1	1635022	A->G	4	0.0194175	395	0.180861	0.000546008	7.8893e-08	129	0.0154883	1	1	CDK11A	synonymous_variant	2086	1851	617	Ser > Ser	rs1136978
1	1635565	C->T	16	0.0776699	423	0.193681	1	0.000397582	451	0.0517975	1	0.357314	CDK11A	3_prime_UTR_variant&NMD_transcript_variant	1644				rs11488591;rs11488591&COSM146371&COSM146372
1	1635565	C->T	16	0.0776699	423	0.193681	1	0.000397582	451	0.0517975	1	0.357314	CDK11A	downstream_gene_variant					rs11488591;rs11488591&COSM146371&COSM146372
1	1635565	C->T	16	0.0776699	423	0.193681	1	0.000397582	451	0.0517975	1	0.357314	CDK11A	intron_variant&nc_transcript_variant					rs11488591;rs11488591&COSM146371&COSM146372
1	1635565	C->T	16	0.0776699	423	0.193681	1	0.000397582	451	0.0517975	1	0.357314	CDK11A	non_coding_exon_variant&nc_transcript_variant	820				rs11488591;rs11488591&COSM146371&COSM146372
1	1635565	C->T	16	0.0776699	423	0.193681	1	0.000397582	451	0.0517975	1	0.357314	CDK11A	synonymous_variant	1840	1605	535	Ala > Ala	rs11488591;rs11488591&COSM146371&COSM146372
1	1635565	C->T	16	0.0776699	423	0.193681	1	0.000397582	451	0.0517975	1	0.357314	CDK11A	upstream_gene_variant					rs11488591;rs11488591&COSM146371&COSM146372
1	1635619	T->C	121	0.587379	NA	NA	NA	NA	4877	0.2902	4.33786e-15	2.97521e-19	NA	NA	NA	NA	NA	NA	NA	NA	NA
1	1636044	G->A	17	0.0904255	1090	0.499084	1.06527e-21	5.25023e-25	4669	0.303411	6.63268e-05	3.70893e-09	CDK11A	3_prime_UTR_variant&NMD_transcript_variant	1446				rs1059822;rs1059822&COSM146375
1	1636044	G->A	17	0.0904255	1090	0.499084	1.06527e-21	5.25023e-25	4669	0.303411	6.63268e-05	3.70893e-09	CDK11A	downstream_gene_variant					rs1059822;rs1059822&COSM146375
1	1636044	G->A	17	0.0904255	1090	0.499084	1.06527e-21	5.25023e-25	4669	0.303411	6.63268e-05	3.70893e-09	CDK11A	non_coding_exon_variant&nc_transcript_variant	721				rs1059822;rs1059822&COSM146375
1	1636044	G->A	17	0.0904255	1090	0.499084	1.06527e-21	5.25023e-25	4669	0.303411	6.63268e-05	3.70893e-09	CDK11A	synonymous_variant	1642	1407	469	Tyr > Tyr	rs1059822;rs1059822&COSM146375
1	1636044	G->A	17	0.0904255	1090	0.499084	1.06527e-21	5.25023e-25	4669	0.303411	6.63268e-05	3.70893e-09	CDK11A	upstream_gene_variant					rs1059822;rs1059822&COSM146375
1	1650797	A->G	25	0.121359	1091	0.499542	5.61517e-20	2.61171e-23	NA	NA	NA	NA	CDK11B	downstream_gene_variant					rs1059830;COSM119024
1	1650797	A->G	25	0.121359	1091	0.499542	5.61517e-20	2.61171e-23	NA	NA	NA	NA	CDK11B	missense_variant	458	223	75	Cys > Arg	rs1059830;COSM119024	benign(0)	tolerated(0.88)
1	1650797	A->G	25	0.121359	1091	0.499542	5.61517e-20	2.61171e-23	NA	NA	NA	NA	CDK11B	missense_variant&NMD_transcript_variant	339	325	109	Cys > Arg	rs1059830;COSM119024	benign(0.003)	tolerated(0.92)
1	1650797	A->G	25	0.121359	1091	0.499542	5.61517e-20	2.61171e-23	NA	NA	NA	NA	CDK11B	missense_variant&splice_region_variant	408	325	109	Trp > Arg	rs1059830;COSM119024	benign(0)	tolerated(0.42)
1	1650797	A->G	25	0.121359	1091	0.499542	5.61517e-20	2.61171e-23	NA	NA	NA	NA	CDK11B	non_coding_exon_variant&nc_transcript_variant	382				rs1059830;COSM119024
1	1650797	A->G	25	0.121359	1091	0.499542	5.61517e-20	2.61171e-23	NA	NA	NA	NA	CDK11B	splice_region_variant&non_coding_exon_variant&nc_transcript_variant	3089				rs1059830;COSM119024
1	1650801	T->C	25	0.121359	1093	0.500458	4.36907e-20	2.03876e-23	NA	NA	NA	NA	CDK11B	downstream_gene_variant					rs1137004
1	1650801	T->C	25	0.121359	1093	0.500458	4.36907e-20	2.03876e-23	NA	NA	NA	NA	CDK11B	non_coding_exon_variant&nc_transcript_variant	3085				rs1137004
1	1650801	T->C	25	0.121359	1093	0.500458	4.36907e-20	2.03876e-23	NA	NA	NA	NA	CDK11B	synonymous_variant	454	219	73	Glu > Glu	rs1137004
1	1650801	T->C	25	0.121359	1093	0.500458	4.36907e-20	2.03876e-23	NA	NA	NA	NA	CDK11B	synonymous_variant&NMD_transcript_variant	335	321	107	Glu > Glu	rs1137004
1	1650845	G->A	102	0.495146	1015	0.464744	1	0.661512	4017	0.327945	0.100115	4.76781e-06	CDK11B	downstream_gene_variant					rs1059831;rs1059831&CM076089
1	1650845	G->A	102	0.495146	1015	0.464744	1	0.661512	4017	0.327945	0.100115	4.76781e-06	CDK11B	missense_variant	410	175	59	Arg > Trp	rs1059831;rs1059831&CM076089	probably_damaging(0.996)	deleterious(0)
1	1650845	G->A	102	0.495146	1015	0.464744	1	0.661512	4017	0.327945	0.100115	4.76781e-06	CDK11B	missense_variant&NMD_transcript_variant	291	277	93	Arg > Trp	rs1059831;rs1059831&CM076089	benign(0.031)	deleterious(0)
1	1650845	G->A	102	0.495146	1015	0.464744	1	0.661512	4017	0.327945	0.100115	4.76781e-06	CDK11B	non_coding_exon_variant&nc_transcript_variant	3041				rs1059831;rs1059831&CM076089
1	1654038	G->A	14	0.0679612	1340	0.613553	4.78964e-46	4.30336e-49	NA	NA	NA	NA	CDK11B	5_prime_UTR_variant	233				rs61777494
1	1654038	G->A	14	0.0679612	1340	0.613553	4.78964e-46	4.30336e-49	NA	NA	NA	NA	CDK11B	downstream_gene_variant					rs61777494
1	1654038	G->A	14	0.0679612	1340	0.613553	4.78964e-46	4.30336e-49	NA	NA	NA	NA	CDK11B	intron_variant					rs61777494
1	1654038	G->A	14	0.0679612	1340	0.613553	4.78964e-46	4.30336e-49	NA	NA	NA	NA	CDK11B	intron_variant&NMD_transcript_variant					rs61777494
1	1654038	G->A	14	0.0679612	1340	0.613553	4.78964e-46	4.30336e-49	NA	NA	NA	NA	CDK11B	non_coding_exon_variant&nc_transcript_variant	2864				rs61777494
1	1654038	G->A	14	0.0679612	1340	0.613553	4.78964e-46	4.30336e-49	NA	NA	NA	NA	CDK11B	upstream_gene_variant					rs61777494
1	1654058	C->T	57	0.276699	1377	0.630495	8.49195e-18	3.59828e-21	NA	NA	NA	NA	CDK11B	5_prime_UTR_variant	213				rs61777495
1	1654058	C->T	57	0.276699	1377	0.630495	8.49195e-18	3.59828e-21	NA	NA	NA	NA	CDK11B	downstream_gene_variant					rs61777495
1	1654058	C->T	57	0.276699	1377	0.630495	8.49195e-18	3.59828e-21	NA	NA	NA	NA	CDK11B	intron_variant					rs61777495
1	1654058	C->T	57	0.276699	1377	0.630495	8.49195e-18	3.59828e-21	NA	NA	NA	NA	CDK11B	intron_variant&NMD_transcript_variant					rs61777495
1	1654058	C->T	57	0.276699	1377	0.630495	8.49195e-18	3.59828e-21	NA	NA	NA	NA	CDK11B	non_coding_exon_variant&nc_transcript_variant	2844				rs61777495
1	1654058	C->T	57	0.276699	1377	0.630495	8.49195e-18	3.59828e-21	NA	NA	NA	NA	CDK11B	upstream_gene_variant					rs61777495
1	1654065	AGCG->A	57	0.276699	1537	0.703755	4.85901e-30	3.03498e-33	5781	0.172093	1	0.000685687	CDK11B	5_prime_UTR_variant&feature_truncation	203-205				rs35174499
1	1654065	AGCG->A	57	0.276699	1537	0.703755	4.85901e-30	3.03498e-33	5781	0.172093	1	0.000685687	CDK11B	downstream_gene_variant					rs35174499
1	1654065	AGCG->A	57	0.276699	1537	0.703755	4.85901e-30	3.03498e-33	5781	0.172093	1	0.000685687	CDK11B	intron_variant&NMD_transcript_variant&feature_truncation					rs35174499
1	1654065	AGCG->A	57	0.276699	1537	0.703755	4.85901e-30	3.03498e-33	5781	0.172093	1	0.000685687	CDK11B	intron_variant&feature_truncation					rs35174499
1	1654065	AGCG->A	57	0.276699	1537	0.703755	4.85901e-30	3.03498e-33	5781	0.172093	1	0.000685687	CDK11B	non_coding_exon_variant&nc_transcript_variant&feature_truncation	2834-2836				rs35174499
1	1654065	AGCG->A	57	0.276699	1537	0.703755	4.85901e-30	3.03498e-33	5781	0.172093	1	0.000685687	CDK11B	upstream_gene_variant					rs35174499
1	1663605	A->G	37	0.201087	1644	0.752747	7.14415e-51	7.03857e-54	NA	NA	NA	NA	SLC35E2	downstream_gene_variant					rs66653340
1	1663605	A->G	37	0.201087	1644	0.752747	7.14415e-51	7.03857e-54	NA	NA	NA	NA	SLC35E2	intron_variant					rs66653340
1	1663605	A->G	37	0.201087	1644	0.752747	7.14415e-51	7.03857e-54	NA	NA	NA	NA	SLC35E2	intron_variant&nc_transcript_variant					rs66653340
1	1663605	A->G	37	0.201087	1644	0.752747	7.14415e-51	7.03857e-54	NA	NA	NA	NA	SLC35E2	upstream_gene_variant					rs66653340
1	1663831	C->T	101	0.490291	710	0.325092	0.261953	2.30491e-05	1634	0.326096	0.222745	1.03458e-05	SLC35E2	3_prime_UTR_variant	1280				rs3817856
1	1663831	C->T	101	0.490291	710	0.325092	0.261953	2.30491e-05	1634	0.326096	0.222745	1.03458e-05	SLC35E2	downstream_gene_variant					rs3817856
1	1663831	C->T	101	0.490291	710	0.325092	0.261953	2.30491e-05	1634	0.326096	0.222745	1.03458e-05	SLC35E2	intron_variant					rs3817856
1	1663831	C->T	101	0.490291	710	0.325092	0.261953	2.30491e-05	1634	0.326096	0.222745	1.03458e-05	SLC35E2	intron_variant&nc_transcript_variant					rs3817856
1	1663831	C->T	101	0.490291	710	0.325092	0.261953	2.30491e-05	1634	0.326096	0.222745	1.03458e-05	SLC35E2	non_coding_exon_variant&nc_transcript_variant	349				rs3817856
1	1663831	C->T	101	0.490291	710	0.325092	0.261953	2.30491e-05	1634	0.326096	0.222745	1.03458e-05	SLC35E2	upstream_gene_variant					rs3817856
1	1663851	G->C	83	0.402913	714	0.326923	1	0.0883899	3511	0.291152	1	0.0035446	SLC35E2	3_prime_UTR_variant	1260				rs2294486
1	1663851	G->C	83	0.402913	714	0.326923	1	0.0883899	3511	0.291152	1	0.0035446	SLC35E2	downstream_gene_variant					rs2294486
1	1663851	G->C	83	0.402913	714	0.326923	1	0.0883899	3511	0.291152	1	0.0035446	SLC35E2	intron_variant					rs2294486
1	1663851	G->C	83	0.402913	714	0.326923	1	0.0883899	3511	0.291152	1	0.0035446	SLC35E2	intron_variant&nc_transcript_variant					rs2294486
1	1663851	G->C	83	0.402913	714	0.326923	1	0.0883899	3511	0.291152	1	0.0035446	SLC35E2	non_coding_exon_variant&nc_transcript_variant	329				rs2294486
1	1663851	G->C	83	0.402913	714	0.326923	1	0.0883899	3511	0.291152	1	0.0035446	SLC35E2	upstream_gene_variant					rs2294486
1	1663861	G->A	83	0.402913	714	0.326923	1	0.0883899	3522	0.291508	1	0.00369553	SLC35E2	3_prime_UTR_variant	1250				rs2294487
1	1663861	G->A	83	0.402913	714	0.326923	1	0.0883899	3522	0.291508	1	0.00369553	SLC35E2	downstream_gene_variant					rs2294487
1	1663861	G->A	83	0.402913	714	0.326923	1	0.0883899	3522	0.291508	1	0.00369553	SLC35E2	intron_variant					rs2294487
1	1663861	G->A	83	0.402913	714	0.326923	1	0.0883899	3522	0.291508	1	0.00369553	SLC35E2	intron_variant&nc_transcript_variant					rs2294487
1	1663861	G->A	83	0.402913	714	0.326923	1	0.0883899	3522	0.291508	1	0.00369553	SLC35E2	non_coding_exon_variant&nc_transcript_variant	319				rs2294487
1	1663861	G->A	83	0.402913	714	0.326923	1	0.0883899	3522	0.291508	1	0.00369553	SLC35E2	upstream_gene_variant					rs2294487
1	1664019	T->C	137	0.665049	NA	NA	NA	NA	2934	0.0682758	3.58073e-235	6.95423e-239	NA	NA	NA	NA	NA	NA	NA	NA	NA
1	1669734	G->T	99	0.480583	NA	NA	NA	NA	4383	0.32778	0.84674	3.75711e-05	NA	NA	NA	NA	NA	NA	NA	NA	NA
1	1669748	A->G	81	0.393204	NA	NA	NA	NA	3428	0.285857	1	0.00531321	NA	NA	NA	NA	NA	NA	NA	NA	NA
1	1684472	C->T	93	0.451456	802	0.367216	1	0.0606339	4405	0.327809	1	0.00143406	NADK	3_prime_UTR_variant&NMD_transcript_variant	211				rs7407
1	1684472	C->T	93	0.451456	802	0.367216	1	0.0606339	4405	0.327809	1	0.00143406	NADK	downstream_gene_variant					rs7407
1	1684472	C->T	93	0.451456	802	0.367216	1	0.0606339	4405	0.327809	1	0.00143406	NADK	synonymous_variant	1852	1647	549	Pro > Pro	rs7407
1	1686040	G->T	88	0.427184	608	0.278388	1	8.32761e-05	3634	0.297041	1	0.000459789	NADK	3_prime_UTR_variant	585				rs4751
1	1686040	G->T	88	0.427184	608	0.278388	1	8.32761e-05	3634	0.297041	1	0.000459789	NADK	3_prime_UTR_variant&NMD_transcript_variant	290				rs4751
1	1686040	G->T	88	0.427184	608	0.278388	1	8.32761e-05	3634	0.297041	1	0.000459789	NADK	downstream_gene_variant					rs4751
1	1686040	G->T	88	0.427184	608	0.278388	1	8.32761e-05	3634	0.297041	1	0.000459789	NADK	missense_variant	1426	1221	407	Asn > Lys	rs4751	benign(0.098)	tolerated(0.12)
1	1686040	G->T	88	0.427184	608	0.278388	1	8.32761e-05	3634	0.297041	1	0.000459789	NADK	non_coding_exon_variant&nc_transcript_variant	296				rs4751
1	1686040	G->T	88	0.427184	608	0.278388	1	8.32761e-05	3634	0.297041	1	0.000459789	NADK	upstream_gene_variant					rs4751
1	1688096	C->T	5	0.0242718	12	0.00549451	1	0.0289132	64	0.00738703	1	0.0809549	NADK	downstream_gene_variant					rs72634841
1	1688096	C->T	5	0.0242718	12	0.00549451	1	0.0289132	64	0.00738703	1	0.0809549	NADK	intron_variant					rs72634841
1	1688096	C->T	5	0.0242718	12	0.00549451	1	0.0289132	64	0.00738703	1	0.0809549	NADK	intron_variant&NMD_transcript_variant					rs72634841
1	1688096	C->T	5	0.0242718	12	0.00549451	1	0.0289132	64	0.00738703	1	0.0809549	NADK	intron_variant&nc_transcript_variant					rs72634841
1	1688096	C->T	5	0.0242718	12	0.00549451	1	0.0289132	64	0.00738703	1	0.0809549	NADK	non_coding_exon_variant&nc_transcript_variant	368				rs72634841
1	1688096	C->T	5	0.0242718	12	0.00549451	1	0.0289132	64	0.00738703	1	0.0809549	NADK	splice_region_variant&synonymous_variant	985	780	260	Pro > Pro	rs72634841
1	1688096	C->T	5	0.0242718	12	0.00549451	1	0.0289132	64	0.00738703	1	0.0809549	NADK	upstream_gene_variant					rs72634841
1	1689762	T->C	34	0.165049	NA	NA	NA	NA	1722	0.301893	1	0.00022483	NA	NA	NA	NA	NA	NA	NA	NA	NA
1	1696659	A->G	191	0.927184	NA	NA	NA	NA	8131	0.0517147	0	0	NA	NA	NA	NA	NA	NA	NA	NA	NA
1	1846461	C->T	23	0.113861	553	0.253205	1	0.000111595	NA	NA	NA	NA	CALML6	5_prime_UTR_variant	196				rs41306992
1	1846461	C->T	23	0.113861	553	0.253205	1	0.000111595	NA	NA	NA	NA	CALML6	downstream_gene_variant					rs41306992
1	1846461	C->T	23	0.113861	553	0.253205	1	0.000111595	NA	NA	NA	NA	CALML6	upstream_gene_variant					rs41306992
1	1846765	G->A	94	0.456311	NA	NA	NA	NA	4138	0.327996	1	0.000854406	NA	NA	NA	NA	NA	NA	NA	NA	NA
1	1847856	G->T	107	0.519417	NA	NA	NA	NA	4564	0.308557	2.26846e-05	1.28641e-09	NA	NA	NA	NA	NA	NA	NA	NA	NA
1	1847979	T->C	12	0.0582524	322	0.147436	1	0.0031068	339	0.0379324	1	0.447036	CALML6	downstream_gene_variant					rs28581776
1	1847979	T->C	12	0.0582524	322	0.147436	1	0.0031068	339	0.0379324	1	0.447036	CALML6	intron_variant&nc_transcript_variant					rs28581776
1	1847979	T->C	12	0.0582524	322	0.147436	1	0.0031068	339	0.0379324	1	0.447036	CALML6	missense_variant	300	127	43	Trp > Arg	rs28581776	benign(0)	tolerated(0.24)
1	1847979	T->C	12	0.0582524	322	0.147436	1	0.0031068	339	0.0379324	1	0.447036	CALML6	non_coding_exon_variant&nc_transcript_variant	1275				rs28581776
1	1849529	A->G	92	0.446602	846	0.387363	1	0.237916	4288	0.332713	1	0.00426661	TMEM52	3_prime_UTR_variant&NMD_transcript_variant	537				rs28640257;COSM146377&rs28640257
1	1849529	A->G	92	0.446602	846	0.387363	1	0.237916	4288	0.332713	1	0.00426661	TMEM52	downstream_gene_variant					rs28640257;COSM146377&rs28640257
1	1849529	A->G	92	0.446602	846	0.387363	1	0.237916	4288	0.332713	1	0.00426661	TMEM52	intron_variant					rs28640257;COSM146377&rs28640257
1	1849529	A->G	92	0.446602	846	0.387363	1	0.237916	4288	0.332713	1	0.00426661	TMEM52	missense_variant	430	422	141	Met > Thr	rs28640257;COSM146377&rs28640257	benign(0.003)	tolerated(0.3)
1	1849530	T->C	9	0.0436893	325	0.14881	1	0.000344143	335	0.0374926	1	1	TMEM52	3_prime_UTR_variant&NMD_transcript_variant	536				rs4459050
1	1849530	T->C	9	0.0436893	325	0.14881	1	0.000344143	335	0.0374926	1	1	TMEM52	downstream_gene_variant					rs4459050
1	1849530	T->C	9	0.0436893	325	0.14881	1	0.000344143	335	0.0374926	1	1	TMEM52	intron_variant					rs4459050
1	1849530	T->C	9	0.0436893	325	0.14881	1	0.000344143	335	0.0374926	1	1	TMEM52	missense_variant	429	421	141	Met > Val	rs4459050	benign(0.006)	tolerated(0.33)
1	1849744	G->A	12	0.0582524	324	0.148352	1	0.00284417	335	0.0375018	1	0.429154	TMEM52	3_prime_UTR_variant&NMD_transcript_variant	412				rs1884455
1	1849744	G->A	12	0.0582524	324	0.148352	1	0.00284417	335	0.0375018	1	0.429154	TMEM52	downstream_gene_variant					rs1884455
1	1849744	G->A	12	0.0582524	324	0.148352	1	0.00284417	335	0.0375018	1	0.429154	TMEM52	intron_variant					rs1884455
1	1849744	G->A	12	0.0582524	324	0.148352	1	0.00284417	335	0.0375018	1	0.429154	TMEM52	non_coding_exon_variant&nc_transcript_variant	762				rs1884455
1	1849744	G->A	12	0.0582524	324	0.148352	1	0.00284417	335	0.0375018	1	0.429154	TMEM52	synonymous_variant	305	297	99	Asp > Asp	rs1884455
1	1850627	CAGCGGCAGG->C	22	0.108911	NA	NA	NA	NA	719	0.258168	0.511759	2.31555e-05	NA	NA	NA	NA	NA	NA	NA	NA	NA
1	1854109	A->G	106	0.514563	NA	NA	NA	NA	4623	0.316212	0.000336304	1.83482e-08	NA	NA	NA	NA	NA	NA	NA	NA	NA
1	1886501	C->A	3	0.0178571	760	0.347985	2.88883e-13	9.79266e-17	NA	NA	NA	NA	KIAA1751	downstream_gene_variant					rs2748976
1	1886501	C->A	3	0.0178571	760	0.347985	2.88883e-13	9.79266e-17	NA	NA	NA	NA	KIAA1751	intron_variant					rs2748976
1	1886501	C->A	3	0.0178571	760	0.347985	2.88883e-13	9.79266e-17	NA	NA	NA	NA	KIAA1751	non_coding_exon_variant&nc_transcript_variant	2961				rs2748976
1	1886519	C->A	5	0.0287356	1638	0.75	1.58368e-82	2.44772e-85	NA	NA	NA	NA	KIAA1751	downstream_gene_variant					rs2748975
1	1886519	C->A	5	0.0287356	1638	0.75	1.58368e-82	2.44772e-85	NA	NA	NA	NA	KIAA1751	intron_variant					rs2748975
1	1886519	C->A	5	0.0287356	1638	0.75	1.58368e-82	2.44772e-85	NA	NA	NA	NA	KIAA1751	non_coding_exon_variant&nc_transcript_variant	2943				rs2748975
1	1886859	C->T	66	0.320388	486	0.222527	1	0.00828501	NA	NA	NA	NA	KIAA1751	downstream_gene_variant					rs3795290
1	1886859	C->T	66	0.320388	486	0.222527	1	0.00828501	NA	NA	NA	NA	KIAA1751	intron_variant					rs3795290
1	1886859	C->T	66	0.320388	486	0.222527	1	0.00828501	NA	NA	NA	NA	KIAA1751	non_coding_exon_variant&nc_transcript_variant	2603				rs3795290
1	1886863	T->C	1	0.00485437	299	0.136905	0.00887864	1.04528e-06	NA	NA	NA	NA	KIAA1751	downstream_gene_variant					rs3795289
1	1886863	T->C	1	0.00485437	299	0.136905	0.00887864	1.04528e-06	NA	NA	NA	NA	KIAA1751	intron_variant					rs3795289
1	1886863	T->C	1	0.00485437	299	0.136905	0.00887864	1.04528e-06	NA	NA	NA	NA	KIAA1751	non_coding_exon_variant&nc_transcript_variant	2599				rs3795289
1	1887019	A->G	173	0.839806	1768	0.809524	1	0.550439	6729	0.151239	1.35458e-157	2.19864e-161	KIAA1751	downstream_gene_variant					rs28548017
1	1887019	A->G	173	0.839806	1768	0.809524	1	0.550439	6729	0.151239	1.35458e-157	2.19864e-161	KIAA1751	intron_variant					rs28548017
1	1887019	A->G	173	0.839806	1768	0.809524	1	0.550439	6729	0.151239	1.35458e-157	2.19864e-161	KIAA1751	intron_variant&nc_transcript_variant					rs28548017
1	1887019	A->G	173	0.839806	1768	0.809524	1	0.550439	6729	0.151239	1.35458e-157	2.19864e-161	KIAA1751	non_coding_exon_variant&nc_transcript_variant	2443				rs28548017
1	1887091	CG->C	67	0.325243	486	0.222527	1	0.00522271	NA	NA	NA	NA	KIAA1751	downstream_gene_variant					rs139735565;rs3838976&rs63148461&rs139735565
1	1887091	CG->C	67	0.325243	486	0.222527	1	0.00522271	NA	NA	NA	NA	KIAA1751	intron_variant&feature_truncation					rs139735565;rs3838976&rs63148461&rs139735565
1	1887091	CG->C	67	0.325243	486	0.222527	1	0.00522271	NA	NA	NA	NA	KIAA1751	intron_variant&nc_transcript_variant&feature_truncation					rs139735565;rs3838976&rs63148461&rs139735565
1	1887091	CG->C	67	0.325243	486	0.222527	1	0.00522271	NA	NA	NA	NA	KIAA1751	non_coding_exon_variant&nc_transcript_variant&feature_truncation	2370				rs139735565;rs3838976&rs63148461&rs139735565
1	1887111	GC->G	65	0.315534	473	0.216575	1	0.00687334	2092	0.207704	1	0.00141465	KIAA1751	downstream_gene_variant					rs3838975;rs3838975&COSM1163637
1	1887111	GC->G	65	0.315534	473	0.216575	1	0.00687334	2092	0.207704	1	0.00141465	KIAA1751	intron_variant&feature_truncation					rs3838975;rs3838975&COSM1163637
1	1887111	GC->G	65	0.315534	473	0.216575	1	0.00687334	2092	0.207704	1	0.00141465	KIAA1751	intron_variant&nc_transcript_variant&feature_truncation					rs3838975;rs3838975&COSM1163637
1	1887111	GC->G	65	0.315534	473	0.216575	1	0.00687334	2092	0.207704	1	0.00141465	KIAA1751	non_coding_exon_variant&nc_transcript_variant&feature_truncation	2350				rs3838975;rs3838975&COSM1163637
1	1887245	G->A	64	0.31068	480	0.21978	1	0.0149643	2075	0.197826	1	0.000552422	KIAA1751	downstream_gene_variant					rs28575980
1	1887245	G->A	64	0.31068	480	0.21978	1	0.0149643	2075	0.197826	1	0.000552422	KIAA1751	non_coding_exon_variant&nc_transcript_variant	2217				rs28575980
1	1887245	G->A	64	0.31068	480	0.21978	1	0.0149643	2075	0.197826	1	0.000552422	KIAA1751	synonymous_variant	278	279	93	Ala > Ala	rs28575980
1	1887245	G->A	64	0.31068	480	0.21978	1	0.0149643	2075	0.197826	1	0.000552422	KIAA1751	upstream_gene_variant					rs28575980
1	1895540	A->G	6	0.029703	NA	NA	NA	NA	765	0.193818	0.00138175	7.33493e-08	NA	NA	NA	NA	NA	NA	NA	NA	NA
1	1896333	G->A	1	0.00485437	159	0.0728022	1	0.00184006	19	0.0022549	1	1	KIAA1751	non_coding_exon_variant&nc_transcript_variant	1725				rs61734005
1	1896333	G->A	1	0.00485437	159	0.0728022	1	0.00184006	19	0.0022549	1	1	KIAA1751	synonymous_variant	324	324	108	His > His	rs61734005
1	1896333	G->A	1	0.00485437	159	0.0728022	1	0.00184006	19	0.0022549	1	1	KIAA1751	upstream_gene_variant					rs61734005
1	1896440	G->A	60	0.291262	544	0.249084	1	0.395269	2052	0.19674	1	0.00563152	KIAA1751	non_coding_exon_variant&nc_transcript_variant	1618				rs16824585
1	1896440	G->A	60	0.291262	544	0.249084	1	0.395269	2052	0.19674	1	0.00563152	KIAA1751	synonymous_variant	217	217	73	Leu > Leu	rs16824585
1	1896440	G->A	60	0.291262	544	0.249084	1	0.395269	2052	0.19674	1	0.00563152	KIAA1751	upstream_gene_variant					rs16824585
1	1900106	T->TCTC	59	0.286408	NA	NA	NA	NA	1999	0.199282	1	0.0135779	NA	NA	NA	NA	NA	NA	NA	NA	NA
1	1916890	C->T	82	0.398058	939	0.429945	1	0.629962	2744	0.246718	0.159628	7.48794e-06	KIAA1751	downstream_gene_variant					rs3795280
1	1916890	C->T	82	0.398058	939	0.429945	1	0.629962	2744	0.246718	0.159628	7.48794e-06	KIAA1751	non_coding_exon_variant&nc_transcript_variant	591				rs3795280
1	1918488	A->G	114	0.553398	NA	NA	NA	NA	4405	0.32202	5.46295e-07	3.23099e-11	NA	NA	NA	NA	NA	NA	NA	NA	NA
1	1922303	C->T	112	0.543689	NA	NA	NA	NA	4461	0.314048	5.64958e-07	3.33998e-11	NA	NA	NA	NA	NA	NA	NA	NA	NA
1	1956362	G->A	178	0.864078	NA	NA	NA	NA	7163	0.14317	2.18621e-181	3.77584e-185	NA	NA	NA	NA	NA	NA	NA	NA	NA
1	1957037	T->C	136	0.660194	1291	0.591117	1	0.150768	5680	0.253472	1.15678e-34	1.0005e-38	GABRD	synonymous_variant	413	330	110	Gly > Gly	rs2229110
1	1982013	C->T	1	0.00568182	154	0.0705128	1	0.00650783	NA	NA	NA	NA	PRKCZ	5_prime_UTR_variant	105				rs57743955
1	1982013	C->T	1	0.00568182	154	0.0705128	1	0.00650783	NA	NA	NA	NA	PRKCZ	non_coding_exon_variant&nc_transcript_variant	72				rs57743955
1	1982013	C->T	1	0.00568182	154	0.0705128	1	0.00650783	NA	NA	NA	NA	PRKCZ	upstream_gene_variant					rs57743955
1	1987993	T->C	68	0.330097	1374	0.629121	9.95857e-12	3.07363e-15	2955	0.255734	1	0.0783989	PRKCZ	downstream_gene_variant					rs12184
1	1987993	T->C	68	0.330097	1374	0.629121	9.95857e-12	3.07363e-15	2955	0.255734	1	0.0783989	PRKCZ	intron_variant					rs12184
1	1987993	T->C	68	0.330097	1374	0.629121	9.95857e-12	3.07363e-15	2955	0.255734	1	0.0783989	PRKCZ	non_coding_exon_variant&nc_transcript_variant	269				rs12184
1	1987993	T->C	68	0.330097	1374	0.629121	9.95857e-12	3.07363e-15	2955	0.255734	1	0.0783989	PRKCZ	synonymous_variant	398	126	42	Asp > Asp	rs12184
1	2118339	A->G	6	0.0422535	813	0.372253	3.26753e-10	9.10429e-14	NA	NA	NA	NA	C1orf86	3_prime_UTR_variant&NMD_transcript_variant	872				rs262685
1	2118339	A->G	6	0.0422535	813	0.372253	3.26753e-10	9.10429e-14	NA	NA	NA	NA	C1orf86	5_prime_UTR_variant	969				rs262685
1	2118339	A->G	6	0.0422535	813	0.372253	3.26753e-10	9.10429e-14	NA	NA	NA	NA	C1orf86	downstream_gene_variant					rs262685
1	2118339	A->G	6	0.0422535	813	0.372253	3.26753e-10	9.10429e-14	NA	NA	NA	NA	C1orf86	intron_variant					rs262685
1	2118339	A->G	6	0.0422535	813	0.372253	3.26753e-10	9.10429e-14	NA	NA	NA	NA	C1orf86	intron_variant&nc_transcript_variant					rs262685
1	2118339	A->G	6	0.0422535	813	0.372253	3.26753e-10	9.10429e-14	NA	NA	NA	NA	C1orf86	upstream_gene_variant					rs262685
1	2118359	A->G	6	0.0410959	813	0.372253	1.07767e-10	3.1021e-14	NA	NA	NA	NA	C1orf86	3_prime_UTR_variant&NMD_transcript_variant	852				rs262684
1	2118359	A->G	6	0.0410959	813	0.372253	1.07767e-10	3.1021e-14	NA	NA	NA	NA	C1orf86	5_prime_UTR_variant	949				rs262684
1	2118359	A->G	6	0.0410959	813	0.372253	1.07767e-10	3.1021e-14	NA	NA	NA	NA	C1orf86	downstream_gene_variant					rs262684
1	2118359	A->G	6	0.0410959	813	0.372253	1.07767e-10	3.1021e-14	NA	NA	NA	NA	C1orf86	intron_variant					rs262684
1	2118359	A->G	6	0.0410959	813	0.372253	1.07767e-10	3.1021e-14	NA	NA	NA	NA	C1orf86	intron_variant&nc_transcript_variant					rs262684
1	2118359	A->G	6	0.0410959	813	0.372253	1.07767e-10	3.1021e-14	NA	NA	NA	NA	C1orf86	upstream_gene_variant					rs262684
1	2118539	T->C	147	0.713592	1816	0.831502	1	0.000260606	2152	0.24454	7.48285e-47	7.17229e-51	C1orf86	3_prime_UTR_variant&NMD_transcript_variant	672				rs2503699
1	2118539	T->C	147	0.713592	1816	0.831502	1	0.000260606	2152	0.24454	7.48285e-47	7.17229e-51	C1orf86	5_prime_UTR_variant	769				rs2503699
1	2118539	T->C	147	0.713592	1816	0.831502	1	0.000260606	2152	0.24454	7.48285e-47	7.17229e-51	C1orf86	downstream_gene_variant					rs2503699
1	2118539	T->C	147	0.713592	1816	0.831502	1	0.000260606	2152	0.24454	7.48285e-47	7.17229e-51	C1orf86	intron_variant					rs2503699
1	2118539	T->C	147	0.713592	1816	0.831502	1	0.000260606	2152	0.24454	7.48285e-47	7.17229e-51	C1orf86	intron_variant&nc_transcript_variant					rs2503699
1	2118539	T->C	147	0.713592	1816	0.831502	1	0.000260606	2152	0.24454	7.48285e-47	7.17229e-51	C1orf86	upstream_gene_variant					rs2503699
1	2121118	C->T	128	0.621359	1503	0.688187	1	0.141725	5217	0.282099	3.10942e-21	2.32567e-25	C1orf86	3_prime_UTR_variant	882				rs2503701
1	2121118	C->T	128	0.621359	1503	0.688187	1	0.141725	5217	0.282099	3.10942e-21	2.32567e-25	C1orf86	3_prime_UTR_variant&NMD_transcript_variant	756				rs2503701
1	2121118	C->T	128	0.621359	1503	0.688187	1	0.141725	5217	0.282099	3.10942e-21	2.32567e-25	C1orf86	downstream_gene_variant					rs2503701
1	2121118	C->T	128	0.621359	1503	0.688187	1	0.141725	5217	0.282099	3.10942e-21	2.32567e-25	C1orf86	intron_variant					rs2503701
1	2121118	C->T	128	0.621359	1503	0.688187	1	0.141725	5217	0.282099	3.10942e-21	2.32567e-25	C1orf86	intron_variant&NMD_transcript_variant					rs2503701
1	2121118	C->T	128	0.621359	1503	0.688187	1	0.141725	5217	0.282099	3.10942e-21	2.32567e-25	C1orf86	intron_variant&nc_transcript_variant					rs2503701
1	2121118	C->T	128	0.621359	1503	0.688187	1	0.141725	5217	0.282099	3.10942e-21	2.32567e-25	C1orf86	non_coding_exon_variant&nc_transcript_variant	591				rs2503701
1	2121118	C->T	128	0.621359	1503	0.688187	1	0.141725	5217	0.282099	3.10942e-21	2.32567e-25	C1orf86	upstream_gene_variant					rs2503701
1	2125172	G->A	22	0.106796	400	0.18315	1	0.0274999	803	0.0868764	1	0.713657	C1orf86	5_prime_UTR_variant	368				rs1058411
1	2125172	G->A	22	0.106796	400	0.18315	1	0.0274999	803	0.0868764	1	0.713657	C1orf86	downstream_gene_variant					rs1058411
1	2125172	G->A	22	0.106796	400	0.18315	1	0.0274999	803	0.0868764	1	0.713657	C1orf86	missense_variant	685	685	229	Pro > Ser	rs1058411	benign(0.058)	tolerated(0.86)
1	2125172	G->A	22	0.106796	400	0.18315	1	0.0274999	803	0.0868764	1	0.713657	C1orf86	missense_variant&NMD_transcript_variant	230	232	78	Pro > Ser	rs1058411	benign(0.371)	tolerated(0.23)
1	2125172	G->A	22	0.106796	400	0.18315	1	0.0274999	803	0.0868764	1	0.713657	C1orf86	non_coding_exon_variant&nc_transcript_variant	394				rs1058411
1	2125172	G->A	22	0.106796	400	0.18315	1	0.0274999	803	0.0868764	1	0.713657	C1orf86	synonymous_variant	241	240	80	Ile > Ile	rs1058411
1	2125543	A->G	4	0.0194175	1	0.000457875	0.103649	9.90909e-06	21	0.00244501	1	0.000706635	C1orf86	5_prime_UTR_variant	84				rs146607591
1	2125543	A->G	4	0.0194175	1	0.000457875	0.103649	9.90909e-06	21	0.00244501	1	0.000706635	C1orf86	downstream_gene_variant					rs146607591
1	2125543	A->G	4	0.0194175	1	0.000457875	0.103649	9.90909e-06	21	0.00244501	1	0.000706635	C1orf86	intron_variant					rs146607591
1	2125543	A->G	4	0.0194175	1	0.000457875	0.103649	9.90909e-06	21	0.00244501	1	0.000706635	C1orf86	intron_variant&NMD_transcript_variant					rs146607591
1	2125543	A->G	4	0.0194175	1	0.000457875	0.103649	9.90909e-06	21	0.00244501	1	0.000706635	C1orf86	intron_variant&nc_transcript_variant					rs146607591
1	2125543	A->G	4	0.0194175	1	0.000457875	0.103649	9.90909e-06	21	0.00244501	1	0.000706635	C1orf86	missense_variant	401	401	134	Leu > Pro	rs146607591	probably_damaging(0.914)	tolerated(0.14)
1	2125543	A->G	4	0.0194175	1	0.000457875	0.103649	9.90909e-06	21	0.00244501	1	0.000706635	C1orf86	missense_variant&NMD_transcript_variant	118	92	31	Leu > Pro	rs146607591	possibly_damaging(0.693)	tolerated(0.06)
1	2125543	A->G	4	0.0194175	1	0.000457875	0.103649	9.90909e-06	21	0.00244501	1	0.000706635	C1orf86	non_coding_exon_variant&nc_transcript_variant	110				rs146607591
1	2252759	A->G	49	0.240196	910	0.416667	0.135705	1.26591e-05	NA	NA	NA	NA	MORN1	3_prime_UTR_variant	1731				rs35513983
1	2332391	C->T	100	0.485437	NA	NA	NA	NA	3697	0.310281	0.0187861	9.39632e-07	NA	NA	NA	NA	NA	NA	NA	NA	NA
1	2338126	C->A	95	0.461165	NA	NA	NA	NA	3679	0.299617	0.13171	6.21628e-06	NA	NA	NA	NA	NA	NA	NA	NA	NA
1	2340200	T->C	168	0.815534	1586	0.72619	1	0.0248963	7026	0.154708	2.34133e-142	3.64182e-146	PEX10	3_prime_UTR_variant&NMD_transcript_variant	496				rs2494598
1	2340200	T->C	168	0.815534	1586	0.72619	1	0.0248963	7026	0.154708	2.34133e-142	3.64182e-146	PEX10	5_prime_UTR_variant	380				rs2494598
1	2340200	T->C	168	0.815534	1586	0.72619	1	0.0248963	7026	0.154708	2.34133e-142	3.64182e-146	PEX10	non_coding_exon_variant&nc_transcript_variant	423				rs2494598
1	2340200	T->C	168	0.815534	1586	0.72619	1	0.0248963	7026	0.154708	2.34133e-142	3.64182e-146	PEX10	synonymous_variant	360	291	97	Thr > Thr	rs2494598
1	2340200	T->C	168	0.815534	1586	0.72619	1	0.0248963	7026	0.154708	2.34133e-142	3.64182e-146	PEX10	synonymous_variant&NMD_transcript_variant	324	291	97	Thr > Thr	rs2494598
1	2409892	A->G	128	0.621359	NA	NA	NA	NA	5375	0.271801	2.13966e-23	1.63934e-27	NA	NA	NA	NA	NA	NA	NA	NA	NA
1	2411451	A->G	90	0.436893	NA	NA	NA	NA	5144	0.272067	0.0323625	1.59492e-06	NA	NA	NA	NA	NA	NA	NA	NA	NA
1	2422614	G->A	112	0.543689	NA	NA	NA	NA	6001	0.215835	3.11774e-24	2.41592e-28	NA	NA	NA	NA	NA	NA	NA	NA	NA
1	2426248	G->C	12	0.0582524	NA	NA	NA	NA	224	0.0263224	1	0.0451579	NA	NA	NA	NA	NA	NA	NA	NA	NA
1	2430617	C->T	110	0.533981	951	0.43544	1	0.0277783	4049	0.321426	2.72277e-05	1.54099e-09	PLCH2	non_coding_exon_variant&nc_transcript_variant	2902				rs2296442
1	2430617	C->T	110	0.533981	951	0.43544	1	0.0277783	4049	0.321426	2.72277e-05	1.54099e-09	PLCH2	synonymous_variant	2803	2529	843	Ile > Ile	rs2296442
1	2430617	C->T	110	0.533981	951	0.43544	1	0.0277783	4049	0.321426	2.72277e-05	1.54099e-09	PLCH2	upstream_gene_variant					rs2296442
1	2435738	G->A	11	0.0533981	44	0.0201465	1	0.0189088	227	0.0267157	1	0.123681	PLCH2	3_prime_UTR_variant	4223				rs114371513
1	2435738	G->A	11	0.0533981	44	0.0201465	1	0.0189088	227	0.0267157	1	0.123681	PLCH2	downstream_gene_variant					rs114371513
1	2435738	G->A	11	0.0533981	44	0.0201465	1	0.0189088	227	0.0267157	1	0.123681	PLCH2	missense_variant	3611	3337	1113	Ala > Thr	rs114371513	benign(0.001)	tolerated(0.1)
1	2435738	G->A	11	0.0533981	44	0.0201465	1	0.0189088	227	0.0267157	1	0.123681	PLCH2	non_coding_exon_variant&nc_transcript_variant	5222				rs114371513
1	2436303	A->C	11	0.0533981	36	0.0164835	1	0.00351889	223	0.0264058	1	0.117252	PLCH2	3_prime_UTR_variant	4788				rs79405490
1	2436303	A->C	11	0.0533981	36	0.0164835	1	0.00351889	223	0.0264058	1	0.117252	PLCH2	downstream_gene_variant					rs79405490
1	2436303	A->C	11	0.0533981	36	0.0164835	1	0.00351889	223	0.0264058	1	0.117252	PLCH2	missense_variant	4176	3902	1301	Glu > Ala	rs79405490	probably_damaging(0.986)	deleterious(0.05)
1	2436303	A->C	11	0.0533981	36	0.0164835	1	0.00351889	223	0.0264058	1	0.117252	PLCH2	non_coding_exon_variant&nc_transcript_variant	5787				rs79405490
1	2436778	A->G	16	0.0792079	829	0.379579	2.75037e-12	8.79273e-16	NA	NA	NA	NA	PLCH2	3_prime_UTR_variant	4651				rs12219
1	2436778	A->G	16	0.0792079	829	0.379579	2.75037e-12	8.79273e-16	NA	NA	NA	NA	PLCH2	downstream_gene_variant					rs12219
1	2436778	A->G	16	0.0792079	829	0.379579	2.75037e-12	8.79273e-16	NA	NA	NA	NA	PLCH2	non_coding_exon_variant&nc_transcript_variant	6262				rs12219
1	2441358	T->C	44	0.213592	852	0.39011	0.0880712	8.55641e-06	1916	0.182337	1	0.600348	PANK4	3_prime_UTR_variant&NMD_transcript_variant	580				rs2494620;rs2494620&COSM330287
1	2441358	T->C	44	0.213592	852	0.39011	0.0880712	8.55641e-06	1916	0.182337	1	0.600348	PANK4	downstream_gene_variant					rs2494620;rs2494620&COSM330287
1	2441358	T->C	44	0.213592	852	0.39011	0.0880712	8.55641e-06	1916	0.182337	1	0.600348	PANK4	missense_variant	1943	1934	645	Gln > Arg	rs2494620;rs2494620&COSM330287	benign(0.001)	tolerated(0.52)
1	2444414	G->A	75	0.364078	612	0.28022	1	0.0432865	3222	0.272635	1	0.0219323	PANK4	downstream_gene_variant					rs7535528
1	2444414	G->A	75	0.364078	612	0.28022	1	0.0432865	3222	0.272635	1	0.0219323	PANK4	missense_variant	1532	1523	508	Ala > Val	rs7535528	benign(0.143)	deleterious(0.04)
1	2444414	G->A	75	0.364078	612	0.28022	1	0.0432865	3222	0.272635	1	0.0219323	PANK4	missense_variant&NMD_transcript_variant	203	203	68	Ala > Val	rs7535528	benign(0.185)	tolerated(0.14)
1	2444414	G->A	75	0.364078	612	0.28022	1	0.0432865	3222	0.272635	1	0.0219323	PANK4	non_coding_exon_variant&nc_transcript_variant	149				rs7535528
1	2452569	T->C	118	0.572816	1844	0.844322	6.92849e-17	2.84187e-20	6383	0.204955	7.83395e-33	6.67344e-37	PANK4	3_prime_UTR_variant&NMD_transcript_variant	298				rs2985862
1	2452569	T->C	118	0.572816	1844	0.844322	6.92849e-17	2.84187e-20	6383	0.204955	7.83395e-33	6.67344e-37	PANK4	downstream_gene_variant					rs2985862
1	2452569	T->C	118	0.572816	1844	0.844322	6.92849e-17	2.84187e-20	6383	0.204955	7.83395e-33	6.67344e-37	PANK4	intron_variant					rs2985862
1	2452569	T->C	118	0.572816	1844	0.844322	6.92849e-17	2.84187e-20	6383	0.204955	7.83395e-33	6.67344e-37	PANK4	synonymous_variant	406	393	131	Lys > Lys	rs2985862
1	2452569	T->C	118	0.572816	1844	0.844322	6.92849e-17	2.84187e-20	6383	0.204955	7.83395e-33	6.67344e-37	PANK4	upstream_gene_variant					rs2985862
1	2487766	T->C	7	0.0353535	1197	0.548077	5.91826e-38	4.48693e-41	NA	NA	NA	NA	LOC100133445	intron_variant					rs2227313
1	2487766	T->C	7	0.0353535	1197	0.548077	5.91826e-38	4.48693e-41	NA	NA	NA	NA	LOC100133445	intron_variant&nc_transcript_variant					rs2227313
1	2487766	T->C	7	0.0353535	1197	0.548077	5.91826e-38	4.48693e-41	NA	NA	NA	NA	LOC100133445	non_coding_exon_variant&nc_transcript_variant	405				rs2227313
1	2487766	T->C	7	0.0353535	1197	0.548077	5.91826e-38	4.48693e-41	NA	NA	NA	NA	LOC100133445	upstream_gene_variant					rs2227313
1	2488153	A->G	86	0.417476	1191	0.54533	1	0.00291748	4058	0.320638	1	0.0197103	TNFRSF14	intron_variant&nc_transcript_variant					rs4870
1	2488153	A->G	86	0.417476	1191	0.54533	1	0.00291748	4058	0.320638	1	0.0197103	TNFRSF14	missense_variant	349	50	17	Lys > Arg	rs4870	benign(0.262)	tolerated(0.23)
1	2488153	A->G	86	0.417476	1191	0.54533	1	0.00291748	4058	0.320638	1	0.0197103	TNFRSF14	non_coding_exon_variant&nc_transcript_variant	309				rs4870
1	2488153	A->G	86	0.417476	1191	0.54533	1	0.00291748	4058	0.320638	1	0.0197103	TNFRSF14	upstream_gene_variant					rs4870
1	2494785	G->A	86	0.417476	1249	0.571886	1	0.000202079	NA	NA	NA	NA	TNFRSF14	3_prime_UTR_variant	1224				rs8725
1	2494785	G->A	86	0.417476	1249	0.571886	1	0.000202079	NA	NA	NA	NA	TNFRSF14	downstream_gene_variant					rs8725
1	2494785	G->A	86	0.417476	1249	0.571886	1	0.000202079	NA	NA	NA	NA	TNFRSF14	intron_variant&nc_transcript_variant					rs8725
1	2494785	G->A	86	0.417476	1249	0.571886	1	0.000202079	NA	NA	NA	NA	TNFRSF14	non_coding_exon_variant&nc_transcript_variant	388				rs8725
1	2494785	G->A	86	0.417476	1249	0.571886	1	0.000202079	NA	NA	NA	NA	TNFRSF14	upstream_gene_variant					rs8725
1	2522392	G->A	79	0.383495	531	0.243132	1	0.000115371	2835	0.248968	1	0.000101786	MMEL1	3_prime_UTR_variant	2244				rs2296443
1	2522392	G->A	79	0.383495	531	0.243132	1	0.000115371	2835	0.248968	1	0.000101786	MMEL1	3_prime_UTR_variant&NMD_transcript_variant	2416				rs2296443
1	2522392	G->A	79	0.383495	531	0.243132	1	0.000115371	2835	0.248968	1	0.000101786	MMEL1	downstream_gene_variant					rs2296443
1	2522392	G->A	79	0.383495	531	0.243132	1	0.000115371	2835	0.248968	1	0.000101786	MMEL1	non_coding_exon_variant&nc_transcript_variant	2061				rs2296443
1	2526746	A->G	56	0.271845	1043	0.477564	0.00239904	3.11482e-07	2892	0.251653	1	0.892351	MMEL1	downstream_gene_variant					rs3748816
1	2526746	A->G	56	0.271845	1043	0.477564	0.00239904	3.11482e-07	2892	0.251653	1	0.892351	MMEL1	missense_variant	1092	1082	361	Met > Thr	rs3748816	benign(0)	tolerated(1)
1	2526746	A->G	56	0.271845	1043	0.477564	0.00239904	3.11482e-07	2892	0.251653	1	0.892351	MMEL1	missense_variant&NMD_transcript_variant	1563	1553	518	Met > Thr	rs3748816	benign(0)	tolerated(0.7)
1	2526746	A->G	56	0.271845	1043	0.477564	0.00239904	3.11482e-07	2892	0.251653	1	0.892351	MMEL1	upstream_gene_variant					rs3748816
1	2528133	T->C	149	0.723301	NA	NA	NA	NA	5848	0.242424	1.76059e-51	1.75375e-55	NA	NA	NA	NA	NA	NA	NA	NA	NA
1	2535613	C->A	55	0.26699	947	0.433608	0.543616	4.46685e-05	2731	0.241063	1	0.773856	MMEL1	downstream_gene_variant					rs4648562
1	2535613	C->A	55	0.26699	947	0.433608	0.543616	4.46685e-05	2731	0.241063	1	0.773856	MMEL1	intron_variant					rs4648562
1	2535613	C->A	55	0.26699	947	0.433608	0.543616	4.46685e-05	2731	0.241063	1	0.773856	MMEL1	synonymous_variant	1138	897	299	Val > Val	rs4648562
1	2535613	C->A	55	0.26699	947	0.433608	0.543616	4.46685e-05	2731	0.241063	1	0.773856	MMEL1	synonymous_variant&NMD_transcript_variant	934	924	308	Val > Val	rs4648562
1	2537095	G->A	25	0.121359	NA	NA	NA	NA	2741	0.241732	1	0.00053774	NA	NA	NA	NA	NA	NA	NA	NA	NA
1	2541269	A->G	40	0.194175	1019	0.466575	9.85098e-09	2.4566e-12	2852	0.24904	1	0.248469	MMEL1	splice_region_variant&non_coding_exon_variant&nc_transcript_variant	123				rs10797440
1	2541269	A->G	40	0.194175	1019	0.466575	9.85098e-09	2.4566e-12	2852	0.24904	1	0.248469	MMEL1	splice_region_variant&synonymous_variant	304	294	98	Ala > Ala	rs10797440
1	2541269	A->G	40	0.194175	1019	0.466575	9.85098e-09	2.4566e-12	2852	0.24904	1	0.248469	MMEL1	splice_region_variant&synonymous_variant&NMD_transcript_variant	304	294	98	Ala > Ala	rs10797440
1	2542653	A->G	21	0.102941	NA	NA	NA	NA	1021	0.24502	0.798606	3.55252e-05	NA	NA	NA	NA	NA	NA	NA	NA	NA
1	2560735	A->G	94	0.456311	NA	NA	NA	NA	4418	0.216577	4.06197e-11	2.61674e-15	NA	NA	NA	NA	NA	NA	NA	NA	NA
1	2560882	G->A	148	0.718447	1147	0.525183	0.0161982	1.81615e-06	5087	0.227122	2.28955e-56	2.36842e-60	MMEL1	downstream_gene_variant					rs4648658
1	2560882	G->A	148	0.718447	1147	0.525183	0.0161982	1.81615e-06	5087	0.227122	2.28955e-56	2.36842e-60	MMEL1	synonymous_variant	52	42	14	Ala > Ala	rs4648658
1	2560882	G->A	148	0.718447	1147	0.525183	0.0161982	1.81615e-06	5087	0.227122	2.28955e-56	2.36842e-60	MMEL1	synonymous_variant&NMD_transcript_variant	52	42	14	Ala > Ala	rs4648658
1	2560882	G->A	148	0.718447	1147	0.525183	0.0161982	1.81615e-06	5087	0.227122	2.28955e-56	2.36842e-60	MMEL1	upstream_gene_variant					rs4648658
1	2560903	T->G	150	0.728155	1254	0.574176	1	0.000183522	5044	0.221511	2.85124e-61	3.05403e-65	MMEL1	5_prime_UTR_variant	235				rs4648659
1	2560903	T->G	150	0.728155	1254	0.574176	1	0.000183522	5044	0.221511	2.85124e-61	3.05403e-65	MMEL1	downstream_gene_variant					rs4648659
1	2560903	T->G	150	0.728155	1254	0.574176	1	0.000183522	5044	0.221511	2.85124e-61	3.05403e-65	MMEL1	synonymous_variant	31	21	7	Pro > Pro	rs4648659
1	2560903	T->G	150	0.728155	1254	0.574176	1	0.000183522	5044	0.221511	2.85124e-61	3.05403e-65	MMEL1	synonymous_variant&NMD_transcript_variant	31	21	7	Pro > Pro	rs4648659
1	2560903	T->G	150	0.728155	1254	0.574176	1	0.000183522	5044	0.221511	2.85124e-61	3.05403e-65	MMEL1	upstream_gene_variant					rs4648659
1	2573199	A->G	178	0.864078	2010	0.92033	1	0.0280846	NA	NA	NA	NA	TTC34	synonymous_variant	1389	1309	437	Leu > Leu	rs4648662
1	2573199	A->G	178	0.864078	2010	0.92033	1	0.0280846	NA	NA	NA	NA	TTC34	upstream_gene_variant					rs4648662
1	2704112	T->C	2	0.00970874	145	0.0663919	1	0.00862771	NA	NA	NA	NA	TTC34	intron_variant					rs56328393
1	2704112	T->C	2	0.00970874	145	0.0663919	1	0.00862771	NA	NA	NA	NA	TTC34	synonymous_variant	329	249	83	Ala > Ala	rs56328393
1	2938265	C->T	45	0.218447	536	0.245421	1	0.651106	1537	0.151623	1	0.0491252	ACTRT2	synonymous_variant	220	15	5	His > His	rs4576609
1	2980578	C->T	3	0.0164835	177	0.081044	1	0.0106718	NA	NA	NA	NA	LINC00982	downstream_gene_variant					rs72630915
1	2980578	C->T	3	0.0164835	177	0.081044	1	0.0106718	NA	NA	NA	NA	LINC00982	non_coding_exon_variant&nc_transcript_variant	1061				rs72630915
1	2980578	C->T	3	0.0164835	177	0.081044	1	0.0106718	NA	NA	NA	NA	LINC00982	upstream_gene_variant					rs72630915
1	2980793	T->C	2	0.00970874	272	0.124542	0.143755	1.33495e-05	NA	NA	NA	NA	LINC00982	non_coding_exon_variant&nc_transcript_variant	507				rs12563622
1	2980793	T->C	2	0.00970874	272	0.124542	0.143755	1.33495e-05	NA	NA	NA	NA	LINC00982	upstream_gene_variant					rs12563622
1	2980834	G->A	1	0.00485437	133	0.0608974	1	0.00646735	NA	NA	NA	NA	LINC00982	non_coding_exon_variant&nc_transcript_variant	466				rs12562250
1	2980834	G->A	1	0.00485437	133	0.0608974	1	0.00646735	NA	NA	NA	NA	LINC00982	upstream_gene_variant					rs12562250
1	2983963	G->A	65	0.315534	464	0.212454	1	0.0042962	NA	NA	NA	NA	LINC00982	non_coding_exon_variant&nc_transcript_variant	371				rs2297828
1	2983963	G->A	65	0.315534	464	0.212454	1	0.0042962	NA	NA	NA	NA	LINC00982	upstream_gene_variant					rs2297828
1	2985885	C->G	11	0.055	NA	NA	NA	NA	3033	0.273564	1.43759e-06	8.41286e-11	NA	NA	NA	NA	NA	NA	NA	NA	NA
1	3319601	ACCCTCCTCTGAGTCTTCCTCCCCTTCCCGTG->A	4	0.0206186	NA	NA	NA	NA	1392	0.15078	0.119733	5.67185e-06	NA	NA	NA	NA	NA	NA	NA	NA	NA
1	3328358	T->C	173	0.839806	2025	0.927198	1	0.000144777	6902	0.141194	4.33165e-172	7.3306e-176	PRDM16	missense_variant	1679	1597	533	Ser > Pro	rs870124	benign(0.001)	tolerated(1)
1	3350409	G->A	1	0.00485437	185	0.084707	1	0.000502538	218	0.0258662	1	0.272751	PRDM16	3_prime_UTR_variant	3944				rs3748837
1	3350409	G->A	1	0.00485437	185	0.084707	1	0.000502538	218	0.0258662	1	0.272751	PRDM16	non_coding_exon_variant&nc_transcript_variant	892				rs3748837
1	3350425	A->G	4	0.0194175	260	0.119048	1	0.000164717	97	0.0117132	1	0.833021	PRDM16	3_prime_UTR_variant	3960				rs2493270
1	3350425	A->G	4	0.0194175	260	0.119048	1	0.000164717	97	0.0117132	1	0.833021	PRDM16	non_coding_exon_variant&nc_transcript_variant	908				rs2493270
1	3380057	G->A	5	0.0242718	199	0.0911172	1	0.00711401	108	0.032867	1	0.950676	ARHGEF16	missense_variant	814	409	137	Val > Met	rs3806164	benign(0.001)	tolerated(0.31)
1	3380057	G->A	5	0.0242718	199	0.0911172	1	0.00711401	108	0.032867	1	0.950676	ARHGEF16	upstream_gene_variant					rs3806164
1	3383898	A->G	141	0.684466	1863	0.853022	6.55592e-05	1.0838e-08	2887	0.0838858	1.97063e-196	3.51146e-200	ARHGEF16	5_prime_UTR_variant	364				rs6424078
1	3383898	A->G	141	0.684466	1863	0.853022	6.55592e-05	1.0838e-08	2887	0.0838858	1.97063e-196	3.51146e-200	ARHGEF16	synonymous_variant	1206	801	267	Pro > Pro	rs6424078
1	3383898	A->G	141	0.684466	1863	0.853022	6.55592e-05	1.0838e-08	2887	0.0838858	1.97063e-196	3.51146e-200	ARHGEF16	upstream_gene_variant					rs6424078
1	3389727	C->T	181	0.878641	1512	0.692308	0.00311697	3.98306e-07	7501	0.113311	7.5019e-251	1.49679e-254	ARHGEF16	missense_variant	640	244	82	His > Tyr	rs2185639	benign(0.044)	tolerated(0.27)
1	3389727	C->T	181	0.878641	1512	0.692308	0.00311697	3.98306e-07	7501	0.113311	7.5019e-251	1.49679e-254	ARHGEF16	non_coding_exon_variant&nc_transcript_variant	271				rs2185639
1	3394456	T->C	199	0.966019	2124	0.972527	1	0.930682	8558	0.000933128	0	0	ARHGEF16	downstream_gene_variant					rs4638054
1	3394456	T->C	199	0.966019	2124	0.972527	1	0.930682	8558	0.000933128	0	0	ARHGEF16	non_coding_exon_variant&nc_transcript_variant	778				rs4638054
1	3394456	T->C	199	0.966019	2124	0.972527	1	0.930682	8558	0.000933128	0	0	ARHGEF16	synonymous_variant	637	603	201	Ser > Ser	rs4638054
1	3394640	A->G	142	0.70297	NA	NA	NA	NA	8096	0.0535949	0	0	NA	NA	NA	NA	NA	NA	NA	NA	NA
1	3395039	G->A	177	0.859223	1514	0.693223	0.0884919	8.59395e-06	7453	0.115785	4.11204e-232	7.92301e-236	ARHGEF16	downstream_gene_variant					rs10797395
1	3395039	G->A	177	0.859223	1514	0.693223	0.0884919	8.59395e-06	7453	0.115785	4.11204e-232	7.92301e-236	ARHGEF16	non_coding_exon_variant&nc_transcript_variant	1361				rs10797395
1	3395039	G->A	177	0.859223	1514	0.693223	0.0884919	8.59395e-06	7453	0.115785	4.11204e-232	7.92301e-236	ARHGEF16	synonymous_variant	823	789	263	Val > Val	rs10797395
1	3397188	T->C	203	0.985437	2167	0.992216	1	0.753735	8533	0.000116986	0	0	ARHGEF16	3_prime_UTR_variant	1730				rs2487677
1	3397188	T->C	203	0.985437	2167	0.992216	1	0.753735	8533	0.000116986	0	0	ARHGEF16	downstream_gene_variant					rs2487677
1	3397188	T->C	203	0.985437	2167	0.992216	1	0.753735	8533	0.000116986	0	0	ARHGEF16	non_coding_exon_variant&nc_transcript_variant	1851				rs2487677
1	3397455	G->A	36	0.197802	1504	0.688645	3.88786e-35	2.76716e-38	NA	NA	NA	NA	ARHGEF16	3_prime_UTR_variant	1997				rs1051515
1	3397455	G->A	36	0.197802	1504	0.688645	3.88786e-35	2.76716e-38	NA	NA	NA	NA	ARHGEF16	downstream_gene_variant					rs1051515
1	3397455	G->A	36	0.197802	1504	0.688645	3.88786e-35	2.76716e-38	NA	NA	NA	NA	ARHGEF16	non_coding_exon_variant&nc_transcript_variant	2118				rs1051515
1	3406791	A->G	2	0.01	645	0.29533	8.26364e-13	2.72099e-16	NA	NA	NA	NA	MEGF6	3_prime_UTR_variant	5154				rs2821040
1	3406791	A->G	2	0.01	645	0.29533	8.26364e-13	2.72099e-16	NA	NA	NA	NA	MEGF6	downstream_gene_variant					rs2821040
1	3407007	G->A	17	0.0825243	534	0.244505	0.0222324	2.42791e-06	NA	NA	NA	NA	MEGF6	3_prime_UTR_variant	4938				rs2821039
1	3407007	G->A	17	0.0825243	534	0.244505	0.0222324	2.42791e-06	NA	NA	NA	NA	MEGF6	downstream_gene_variant					rs2821039
1	3407007	G->A	17	0.0825243	534	0.244505	0.0222324	2.42791e-06	NA	NA	NA	NA	MEGF6	non_coding_exon_variant&nc_transcript_variant	1043				rs2821039
1	3410581	G->A	13	0.0631068	334	0.15293	1	0.00341557	504	0.0576919	1	1	MEGF6	3_prime_UTR_variant&NMD_transcript_variant	4398				rs61746168
1	3410581	G->A	13	0.0631068	334	0.15293	1	0.00341557	504	0.0576919	1	1	MEGF6	intron_variant					rs61746168
1	3410581	G->A	13	0.0631068	334	0.15293	1	0.00341557	504	0.0576919	1	1	MEGF6	missense_variant	4464	4237	1413	His > Tyr	rs61746168	benign(0.004)	tolerated(0.43)
1	3410581	G->A	13	0.0631068	334	0.15293	1	0.00341557	504	0.0576919	1	1	MEGF6	non_coding_exon_variant&nc_transcript_variant	604				rs61746168
1	3410581	G->A	13	0.0631068	334	0.15293	1	0.00341557	504	0.0576919	1	1	MEGF6	upstream_gene_variant					rs61746168
1	3410644	A->G	5	0.0245098	318	0.145604	0.238246	2.11342e-05	523	0.0594388	1	0.168742	MEGF6	3_prime_UTR_variant&NMD_transcript_variant	4335				rs61742508
1	3410644	A->G	5	0.0245098	318	0.145604	0.238246	2.11342e-05	523	0.0594388	1	0.168742	MEGF6	intron_variant					rs61742508
1	3410644	A->G	5	0.0245098	318	0.145604	0.238246	2.11342e-05	523	0.0594388	1	0.168742	MEGF6	missense_variant	4401	4174	1392	Trp > Arg	rs61742508	benign(0)	tolerated(0.49)
1	3410644	A->G	5	0.0245098	318	0.145604	0.238246	2.11342e-05	523	0.0594388	1	0.168742	MEGF6	non_coding_exon_variant&nc_transcript_variant	541				rs61742508
1	3410644	A->G	5	0.0245098	318	0.145604	0.238246	2.11342e-05	523	0.0594388	1	0.168742	MEGF6	upstream_gene_variant					rs61742508
1	3410973	C->T	2	0.01	156	0.0714286	1	0.00627255	180	0.0218021	1	0.705218	MEGF6	3_prime_UTR_variant&NMD_transcript_variant	4252				rs12075570
1	3410973	C->T	2	0.01	156	0.0714286	1	0.00627255	180	0.0218021	1	0.705218	MEGF6	missense_variant	4318	4091	1364	Arg > His	rs12075570	benign(0.005)	tolerated(0.36)
1	3410973	C->T	2	0.01	156	0.0714286	1	0.00627255	180	0.0218021	1	0.705218	MEGF6	non_coding_exon_variant&nc_transcript_variant	458				rs12075570
1	3410973	C->T	2	0.01	156	0.0714286	1	0.00627255	180	0.0218021	1	0.705218	MEGF6	upstream_gene_variant					rs12075570
1	3416449	C->A	146	0.708738	1255	0.574634	1	0.00141798	6151	0.201205	1.58063e-66	1.75101e-70	MEGF6	missense_variant	2974	2747	916	Arg > Leu	rs7553399	benign(0.045)	tolerated(0.14)
1	3416449	C->A	146	0.708738	1255	0.574634	1	0.00141798	6151	0.201205	1.58063e-66	1.75101e-70	MEGF6	missense_variant&NMD_transcript_variant	2777	2768	923	Arg > Leu	rs7553399	benign(0.122)	tolerated(0.34)
1	3416449	C->A	146	0.708738	1255	0.574634	1	0.00141798	6151	0.201205	1.58063e-66	1.75101e-70	MEGF6	upstream_gene_variant					rs7553399
1	3417218	C->T	2	0.00970874	3	0.00137363	1	0.196627	6	0.000712492	1	0.0123222	MEGF6	missense_variant	2913	2686	896	Val > Met	rs200407453	benign(0.119)	tolerated(0.08)
1	3417218	C->T	2	0.00970874	3	0.00137363	1	0.196627	6	0.000712492	1	0.0123222	MEGF6	missense_variant&NMD_transcript_variant	2716	2707	903	Val > Met	rs200407453	benign(0.073)	tolerated(0.24)
1	3417218	C->T	2	0.00970874	3	0.00137363	1	0.196627	6	0.000712492	1	0.0123222	MEGF6	upstream_gene_variant					rs200407453
1	3421897	A->G	28	0.135922	502	0.229853	1	0.0105526	1381	0.141713	1	1	MEGF6	missense_variant	2290	2063	688	Leu > Pro	rs2821008	benign(0)	tolerated(1)
1	3421897	A->G	28	0.135922	502	0.229853	1	0.0105526	1381	0.141713	1	1	MEGF6	missense_variant&NMD_transcript_variant	2093	2084	695	Leu > Pro	rs2821008	benign(0.001)	tolerated(1)
1	3421959	G->C	10	0.0485437	NA	NA	NA	NA	36	0.00433612	1.16273e-10	7.43957e-15	NA	NA	NA	NA	NA	NA	NA	NA	NA
1	3422144	G->C	8	0.038835	NA	NA	NA	NA	1072	0.115992	1	0.00473525	NA	NA	NA	NA	NA	NA	NA	NA	NA
1	3424388	G->A	3	0.0145631	158	0.0723443	1	0.0104612	421	0.0480433	1	0.131318	MEGF6	missense_variant	1987	1760	587	Pro > Leu	rs947345	possibly_damaging(0.846)	deleterious(0)
1	3424388	G->A	3	0.0145631	158	0.0723443	1	0.0104612	421	0.0480433	1	0.131318	MEGF6	missense_variant&NMD_transcript_variant	1790	1781	594	Pro > Leu	rs947345	probably_damaging(0.932)	tolerated(0.05)
1	3427298	G->A	5	0.0247525	NA	NA	NA	NA	704	0.077295	1	0.0368247	NA	NA	NA	NA	NA	NA	NA	NA	NA
1	3427351	A->G	6	0.0291262	176	0.0805861	1	0.0372611	713	0.0778642	1	0.0592848	MEGF6	synonymous_variant	1457	1230	410	Cys > Cys	rs2821000
1	3427351	A->G	6	0.0291262	176	0.0805861	1	0.0372611	713	0.0778642	1	0.0592848	MEGF6	synonymous_variant&NMD_transcript_variant	1260	1251	417	Cys > Cys	rs2821000
1	3428160	T->G	52	0.252427	1047	0.479396	6.9907e-05	1.14941e-08	2487	0.228437	1	0.804999	MEGF6	synonymous_variant	1295	1068	356	Thr > Thr	rs2820999
1	3428160	T->G	52	0.252427	1047	0.479396	6.9907e-05	1.14941e-08	2487	0.228437	1	0.804999	MEGF6	synonymous_variant&NMD_transcript_variant	1098	1089	363	Thr > Thr	rs2820999
1	3428608	G->A	27	0.131068	601	0.275183	1	8.45442e-05	1229	0.127292	1	1	MEGF6	missense_variant	1165	938	313	Ala > Val	rs11585362	benign(0.315)	deleterious(0.02)
1	3428608	G->A	27	0.131068	601	0.275183	1	8.45442e-05	1229	0.127292	1	1	MEGF6	missense_variant&NMD_transcript_variant	968	959	320	Ala > Val	rs11585362	benign(0.376)	deleterious(0.01)
1	3440647	T->C	138	0.669903	NA	NA	NA	NA	7992	0.0359959	0	0	NA	NA	NA	NA	NA	NA	NA	NA	NA
1	3440753	G->A	6	0.0291262	10	0.00457875	1	0.00131667	100	0.0117894	1	0.178967	MEGF6	missense_variant	766	539	180	Pro > Leu	rs41307039	benign(0.019)	tolerated(0.73)
1	3440753	G->A	6	0.0291262	10	0.00457875	1	0.00131667	100	0.0117894	1	0.178967	MEGF6	missense_variant&NMD_transcript_variant	569	560	187	Pro > Leu	rs41307039	benign(0.011)	tolerated(0.32)
1	3477414	GGGCT->G	6	0.029703	NA	NA	NA	NA	1583	0.199949	0.00047887	2.59634e-08	NA	NA	NA	NA	NA	NA	NA	NA	NA
1	3496479	T->C	180	0.873786	1846	0.845238	1	0.541152	7535	0.0774925	0	0	MEGF6	intron_variant&NMD_transcript_variant					rs2794340;rs2794340&COSM1162425
1	3496479	T->C	180	0.873786	1846	0.845238	1	0.541152	7535	0.0774925	0	0	MEGF6	missense_variant	618	391	131	Ser > Gly	rs2794340;rs2794340&COSM1162425	benign(0)	tolerated(1)
1	3545175	GTTCTGGGAGCTCCTCCCCC->G	176	0.854369	1892	0.8663	1	0.899348	6598	0.158276	4.73638e-155	7.62825e-159	TPRG1L	3_prime_UTR_variant&feature_truncation	899-917				rs147637374
1	3545175	GTTCTGGGAGCTCCTCCCCC->G	176	0.854369	1892	0.8663	1	0.899348	6598	0.158276	4.73638e-155	7.62825e-159	TPRG1L	downstream_gene_variant					rs147637374
1	3545175	GTTCTGGGAGCTCCTCCCCC->G	176	0.854369	1892	0.8663	1	0.899348	6598	0.158276	4.73638e-155	7.62825e-159	TPRG1L	upstream_gene_variant					rs147637374
1	3545250	T->G	5	0.0242718	163	0.0746337	1	0.0344547	NA	NA	NA	NA	TPRG1L	3_prime_UTR_variant	973				rs3795257
1	3545250	T->G	5	0.0242718	163	0.0746337	1	0.0344547	NA	NA	NA	NA	TPRG1L	downstream_gene_variant					rs3795257
1	3545250	T->G	5	0.0242718	163	0.0746337	1	0.0344547	NA	NA	NA	NA	TPRG1L	upstream_gene_variant					rs3795257
1	3548136	T->C	178	0.864078	1934	0.885531	1	0.633923	7201	0.139914	1.10719e-186	1.93395e-190	WRAP73	downstream_gene_variant					rs2760321
1	3548136	T->C	178	0.864078	1934	0.885531	1	0.633923	7201	0.139914	1.10719e-186	1.93395e-190	WRAP73	synonymous_variant	1193	1134	378	Ala > Ala	rs2760321
1	3551792	G->A	5	0.0242718	163	0.0746337	1	0.0344547	365	0.040714	1	0.633011	WRAP73	downstream_gene_variant					rs2296034
1	3551792	G->A	5	0.0242718	163	0.0746337	1	0.0344547	365	0.040714	1	0.633011	WRAP73	intron_variant					rs2296034
1	3551792	G->A	5	0.0242718	163	0.0746337	1	0.0344547	365	0.040714	1	0.633011	WRAP73	non_coding_exon_variant&nc_transcript_variant	2747				rs2296034
1	3551792	G->A	5	0.0242718	163	0.0746337	1	0.0344547	365	0.040714	1	0.633011	WRAP73	synonymous_variant	729	670	224	Leu > Leu	rs2296034
1	3598899	C->T	5	0.0242718	13	0.00595238	1	0.0409126	126	0.0145871	1	0.734618	TP73	splice_region_variant&5_prime_UTR_variant	80				rs5031052
1	3598899	C->T	5	0.0242718	13	0.00595238	1	0.0409126	126	0.0145871	1	0.734618	TP73	upstream_gene_variant					rs5031052
1	3607520	G->A	17	0.0825243	NA	NA	NA	NA	2484	0.258427	0.00253983	1.33192e-07	NA	NA	NA	NA	NA	NA	NA	NA	NA
1	3638674	C->T	182	0.883495	1639	0.750458	1	0.000196496	7642	0.100063	7.90385e-294	1.67561e-297	TP73	non_coding_exon_variant&nc_transcript_variant	571				rs1801174
1	3638674	C->T	182	0.883495	1639	0.750458	1	0.000196496	7642	0.100063	7.90385e-294	1.67561e-297	TP73	synonymous_variant	606	372	124	Thr > Thr	rs1801174
1	3640085	C->G	102	0.5	NA	NA	NA	NA	3799	0.145946	1.08985e-39	9.85396e-44	NA	NA	NA	NA	NA	NA	NA	NA	NA
1	3644349	A->G	164	0.796117	NA	NA	NA	NA	6369	0.171125	1.20261e-116	1.71068e-120	NA	NA	NA	NA	NA	NA	NA	NA	NA
1	3644374	A->G	166	0.805825	NA	NA	NA	NA	6265	0.166578	7.88624e-125	1.15549e-128	NA	NA	NA	NA	NA	NA	NA	NA	NA
1	3644715	C->T	6	0.0291262	183	0.0837912	1	0.0280405	341	0.0381388	1	0.943954	TP73	non_coding_exon_variant&nc_transcript_variant	316				rs12046074
1	3644715	C->T	6	0.0291262	183	0.0837912	1	0.0280405	341	0.0381388	1	0.943954	TP73	synonymous_variant	1095	861	287	Ala > Ala	rs12046074
1	3644754	T->C	6	0.0291262	228	0.104396	1	0.00390375	348	0.0388913	1	0.916371	TP73	non_coding_exon_variant&nc_transcript_variant	355				rs12048341
1	3644754	T->C	6	0.0291262	228	0.104396	1	0.00390375	348	0.0388913	1	0.916371	TP73	synonymous_variant	1134	900	300	His > His	rs12048341
1	3645844	G->A	159	0.771845	NA	NA	NA	NA	6646	0.184904	2.18009e-96	2.84495e-100	NA	NA	NA	NA	NA	NA	NA	NA	NA
1	3646137	C->T	153	0.742718	NA	NA	NA	NA	2915	0.210871	3.5595e-69	3.99406e-73	NA	NA	NA	NA	NA	NA	NA	NA	NA
1	3646192	G->A	123	0.597087	NA	NA	NA	NA	3147	0.172256	5.40921e-51	5.36469e-55	NA	NA	NA	NA	NA	NA	NA	NA	NA
1	3646214	T->C	123	0.597087	NA	NA	NA	NA	3155	0.170874	1.0558e-51	1.05432e-55	NA	NA	NA	NA	NA	NA	NA	NA	NA
1	3649562	G->A	6	0.0291262	221	0.10119	1	0.00534139	329	0.0373146	1	0.97596	TP73	3_prime_UTR_variant	1603				rs9662633
1	3649562	G->A	6	0.0291262	221	0.10119	1	0.00534139	329	0.0373146	1	0.97596	TP73	downstream_gene_variant					rs9662633
1	3649562	G->A	6	0.0291262	221	0.10119	1	0.00534139	329	0.0373146	1	0.97596	TP73	non_coding_exon_variant&nc_transcript_variant	989				rs9662633
1	3649562	G->A	6	0.0291262	221	0.10119	1	0.00534139	329	0.0373146	1	0.97596	TP73	synonymous_variant	1985	1830	610	Ala > Ala	rs9662633
1	3649794	A->C	5	0.0242718	274	0.125458	1	0.000188891	NA	NA	NA	NA	TP73	3_prime_UTR_variant	1835				rs9659687
1	3649794	A->C	5	0.0242718	274	0.125458	1	0.000188891	NA	NA	NA	NA	TP73	downstream_gene_variant					rs9659687
1	3649794	A->C	5	0.0242718	274	0.125458	1	0.000188891	NA	NA	NA	NA	TP73	non_coding_exon_variant&nc_transcript_variant	1221				rs9659687
1	3649805	A->G	5	0.0242718	271	0.124084	1	0.000220523	NA	NA	NA	NA	TP73	3_prime_UTR_variant	1846				rs9659688
1	3649805	A->G	5	0.0242718	271	0.124084	1	0.000220523	NA	NA	NA	NA	TP73	downstream_gene_variant					rs9659688
1	3649805	A->G	5	0.0242718	271	0.124084	1	0.000220523	NA	NA	NA	NA	TP73	non_coding_exon_variant&nc_transcript_variant	1232				rs9659688
1	3662845	A->G	33	0.163366	789	0.361264	0.00246765	3.20142e-07	NA	NA	NA	NA	TP73-AS1	non_coding_exon_variant&nc_transcript_variant	1056				rs3737589
1	3662845	A->G	33	0.163366	789	0.361264	0.00246765	3.20142e-07	NA	NA	NA	NA	TP73-AS1	splice_region_variant&intron_variant&nc_transcript_variant					rs3737589
1	3662845	A->G	33	0.163366	789	0.361264	0.00246765	3.20142e-07	NA	NA	NA	NA	TP73-AS1	upstream_gene_variant					rs3737589
1	3669201	A->G	16	0.0776699	1019	0.466575	1.13458e-21	5.58633e-25	3194	0.270815	0.000141816	7.84465e-09	CCDC27	synonymous_variant	240	156	52	Pro > Pro	rs10797410
1	3669201	A->G	16	0.0776699	1019	0.466575	1.13458e-21	5.58633e-25	3194	0.270815	0.000141816	7.84465e-09	CCDC27	synonymous_variant&NMD_transcript_variant	193	156	52	Pro > Pro	rs10797410
1	3669205	C->G	15	0.0728155	790	0.361722	1.01387e-11	3.12634e-15	3176	0.269701	6.25521e-05	3.50099e-09	CCDC27	missense_variant	244	160	54	Gln > Glu	rs10910021	benign(0)	tolerated(1)
1	3669205	C->G	15	0.0728155	790	0.361722	1.01387e-11	3.12634e-15	3176	0.269701	6.25521e-05	3.50099e-09	CCDC27	missense_variant&NMD_transcript_variant	197	160	54	Gln > Glu	rs10910021	benign(0)	tolerated(1)
1	3677933	T->C	82	0.398058	994	0.455128	1	0.273298	3371	0.281597	1	0.00187086	CCDC27	3_prime_UTR_variant&NMD_transcript_variant	818				rs1181883
1	3677933	T->C	82	0.398058	994	0.455128	1	0.273298	3371	0.281597	1	0.00187086	CCDC27	missense_variant	884	800	267	Met > Thr	rs1181883	benign(0)	tolerated(0.22)
1	3679775	C->T	46	0.223301	323	0.147894	1	0.0208392	2072	0.19492	1	0.681265	CCDC27	3_prime_UTR_variant&NMD_transcript_variant	1217				rs10910024
1	3679775	C->T	46	0.223301	323	0.147894	1	0.0208392	2072	0.19492	1	0.681265	CCDC27	missense_variant	1142	1058	353	Thr > Met	rs10910024	benign(0.069)	tolerated(0.09)
1	3679886	C->T	1	0.00485437	136	0.0622711	1	0.00559654	24	0.00278323	1	1	CCDC27	3_prime_UTR_variant&NMD_transcript_variant	1328				rs11806371
1	3679886	C->T	1	0.00485437	136	0.0622711	1	0.00559654	24	0.00278323	1	1	CCDC27	missense_variant	1253	1169	390	Pro > Leu	rs11806371	benign(0)	tolerated(0.31)
1	3697486	C->G	5	0.0245098	256	0.117216	1	0.000525427	NA	NA	NA	NA	LRRC47	3_prime_UTR_variant	1946				rs34286051
1	3697486	C->G	5	0.0245098	256	0.117216	1	0.000525427	NA	NA	NA	NA	LRRC47	downstream_gene_variant					rs34286051
1	3697486	C->G	5	0.0245098	256	0.117216	1	0.000525427	NA	NA	NA	NA	LRRC47	upstream_gene_variant					rs34286051
1	3703710	G->A	9	0.0436893	245	0.112179	1	0.0133291	210	0.0238369	1	0.30199	LRRC47	downstream_gene_variant					rs2253143
1	3703710	G->A	9	0.0436893	245	0.112179	1	0.0133291	210	0.0238369	1	0.30199	LRRC47	synonymous_variant	808	780	260	Val > Val	rs2253143
1	3703710	G->A	9	0.0436893	245	0.112179	1	0.0133291	210	0.0238369	1	0.30199	LRRC47	upstream_gene_variant					rs2253143
1	3731657	C->T	5	0.0245098	279	0.127747	1	0.000165603	NA	NA	NA	NA	CEP104	3_prime_UTR_variant	3412				rs34060840
1	3731657	C->T	5	0.0245098	279	0.127747	1	0.000165603	NA	NA	NA	NA	CEP104	downstream_gene_variant					rs34060840
1	3731959	C->T	16	0.0776699	83	0.0380037	1	0.035206	780	0.0831736	1	1	CEP104	3_prime_UTR_variant	3110				rs12729542
1	3731959	C->T	16	0.0776699	83	0.0380037	1	0.035206	780	0.0831736	1	1	CEP104	downstream_gene_variant					rs12729542
1	3731959	C->T	16	0.0776699	83	0.0380037	1	0.035206	780	0.0831736	1	1	CEP104	non_coding_exon_variant&nc_transcript_variant	302				rs12729542
1	3732103	T->C	84	0.407767	NA	NA	NA	NA	4770	0.308126	1	0.0137098	NA	NA	NA	NA	NA	NA	NA	NA	NA
1	3743319	G->A	69	0.334951	NA	NA	NA	NA	2589	0.231388	1	0.00376362	NA	NA	NA	NA	NA	NA	NA	NA	NA
1	3743391	C->T	69	0.334951	NA	NA	NA	NA	988	0.236931	1	0.00926181	NA	NA	NA	NA	NA	NA	NA	NA	NA
1	3745787	T->C	119	0.57767	NA	NA	NA	NA	4869	0.302571	5.21473e-12	3.41524e-16	NA	NA	NA	NA	NA	NA	NA	NA	NA
1	3745924	G->A	18	0.0873786	431	0.197344	1	0.00097411	397	0.044126	1	0.0252445	CEP104	downstream_gene_variant					rs2275831
1	3745924	G->A	18	0.0873786	431	0.197344	1	0.00097411	397	0.044126	1	0.0252445	CEP104	missense_variant	14	14	5	Ala > Val	rs2275831	unknown(0)	tolerated(0.19)
1	3745924	G->A	18	0.0873786	431	0.197344	1	0.00097411	397	0.044126	1	0.0252445	CEP104	upstream_gene_variant					rs2275831
1	3746583	G->T	25	0.122549	NA	NA	NA	NA	3707	0.301211	0.0078737	4.01965e-07	NA	NA	NA	NA	NA	NA	NA	NA	NA
1	3746589	C->G	68	0.330097	NA	NA	NA	NA	8200	0.044242	3.1851e-81	3.8486e-85	NA	NA	NA	NA	NA	NA	NA	NA	NA
1	3747603	T->C	132	0.640777	NA	NA	NA	NA	8203	0.044126	0	0	NA	NA	NA	NA	NA	NA	NA	NA	NA
1	3753136	A->T	85	0.412621	732	0.335165	1	0.0829558	3732	0.302627	1	0.00482268	CEP104	downstream_gene_variant					rs2275824
1	3753136	A->T	85	0.412621	732	0.335165	1	0.0829558	3732	0.302627	1	0.00482268	CEP104	intron_variant&nc_transcript_variant					rs2275824
1	3753136	A->T	85	0.412621	732	0.335165	1	0.0829558	3732	0.302627	1	0.00482268	CEP104	missense_variant	322	322	108	Leu > Ile	rs2275824	benign(0.005)	tolerated(0.06)
1	3753136	A->T	85	0.412621	732	0.335165	1	0.0829558	3732	0.302627	1	0.00482268	CEP104	non_coding_exon_variant&nc_transcript_variant	1564				rs2275824
1	3755675	T->C	186	0.902913	1753	0.802656	1	0.00312136	8203	0.044126	0	0	CEP104	downstream_gene_variant					rs1891941
1	3755675	T->C	186	0.902913	1753	0.802656	1	0.00312136	8203	0.044126	0	0	CEP104	non_coding_exon_variant&nc_transcript_variant	1068				rs1891941
1	3755675	T->C	186	0.902913	1753	0.802656	1	0.00312136	8203	0.044126	0	0	CEP104	synonymous_variant	890	570	190	Glu > Glu	rs1891941
1	3755675	T->C	186	0.902913	1753	0.802656	1	0.00312136	8203	0.044126	0	0	CEP104	upstream_gene_variant					rs1891941
1	3761479	C->T	85	0.412621	818	0.374542	1	0.536097	3739	0.303023	1	0.00504289	CEP104	non_coding_exon_variant&nc_transcript_variant	362				rs2275822
1	3761479	C->T	85	0.412621	818	0.374542	1	0.536097	3739	0.303023	1	0.00504289	CEP104	synonymous_variant	704	384	128	Thr > Thr	rs2275822
1	3775454	C->G	139	0.674757	NA	NA	NA	NA	8182	0.0463521	0	0	NA	NA	NA	NA	NA	NA	NA	NA	NA
1	3782608	C->T	97	0.470874	NA	NA	NA	NA	5713	0.228547	6.28565e-11	4.03703e-15	NA	NA	NA	NA	NA	NA	NA	NA	NA
1	3800242	A->G	92	0.446602	804	0.368132	1	0.0856983	3879	0.310842	1	0.000279525	DFFB	3_prime_UTR_variant&NMD_transcript_variant	1172				rs3205087
1	3800242	A->G	92	0.446602	804	0.368132	1	0.0856983	3879	0.310842	1	0.000279525	DFFB	synonymous_variant	1277	954	318	Pro > Pro	rs3205087
1	3800242	A->G	92	0.446602	804	0.368132	1	0.0856983	3879	0.310842	1	0.000279525	DFFB	synonymous_variant&NMD_transcript_variant	172	174	58	Pro > Pro	rs3205087
1	3800242	A->G	92	0.446602	804	0.368132	1	0.0856983	3879	0.310842	1	0.000279525	DFFB	upstream_gene_variant					rs3205087
1	3806358	T->C	16	0.0776699	337	0.154304	1	0.0160546	NA	NA	NA	NA	C1orf174	3_prime_UTR_variant	997				rs10909819
1	3806358	T->C	16	0.0776699	337	0.154304	1	0.0160546	NA	NA	NA	NA	C1orf174	downstream_gene_variant					rs10909819
1	3806358	T->C	16	0.0776699	337	0.154304	1	0.0160546	NA	NA	NA	NA	C1orf174	non_coding_exon_variant&nc_transcript_variant	2830				rs10909819
1	3807258	G->C	2	0.00970874	100	0.0457875	1	0.0666252	7	0.000813338	1	0.021399	C1orf174	missense_variant	592	493	165	Pro > Ala	rs12036962	benign(0.002)	tolerated(1)
1	3807258	G->C	2	0.00970874	100	0.0457875	1	0.0666252	7	0.000813338	1	0.021399	C1orf174	non_coding_exon_variant&nc_transcript_variant	2425				rs12036962
1	3807450	C->A	2	0.00970874	100	0.0457875	1	0.0666252	7	0.000813338	1	0.021399	C1orf174	missense_variant	400	301	101	Ala > Ser	rs10909820	possibly_damaging(0.597)	tolerated(0.09)
1	3807450	C->A	2	0.00970874	100	0.0457875	1	0.0666252	7	0.000813338	1	0.021399	C1orf174	non_coding_exon_variant&nc_transcript_variant	2233				rs10909820
1	3807593	G->C	197	0.956311	2178	0.997253	3.06857e-06	5.99915e-10	8527	0.00773569	0	0	C1orf174	missense_variant	257	158	53	Thr > Arg	rs4274008	benign(0)	tolerated(1)
1	3807593	G->C	197	0.956311	2178	0.997253	3.06857e-06	5.99915e-10	8527	0.00773569	0	0	C1orf174	non_coding_exon_variant&nc_transcript_variant	2090				rs4274008
1	4772053	T->C	66	0.320388	1038	0.475275	1	0.000205079	3110	0.266358	1	0.279078	AJAP1	non_coding_exon_variant&nc_transcript_variant	126				rs1061968
1	4772053	T->C	66	0.320388	1038	0.475275	1	0.000205079	3110	0.266358	1	0.279078	AJAP1	synonymous_variant	504	123	41	Cys > Cys	rs1061968
1	4772717	G->A	120	0.582524	888	0.406593	0.15646	1.44096e-05	5719	0.250936	5.2333e-22	3.95204e-26	AJAP1	downstream_gene_variant					rs242056
1	4772717	G->A	120	0.582524	888	0.406593	0.15646	1.44096e-05	5719	0.250936	5.2333e-22	3.95204e-26	AJAP1	missense_variant	1168	787	263	Gly > Arg	rs242056	probably_damaging(0.993)	tolerated(0.32)
1	4834606	T->C	67	0.325243	351	0.160714	0.000531313	7.68682e-08	2672	0.237048	1	0.0205605	AJAP1	3_prime_UTR_variant	1664				rs389959
1	5925371	G->A	25	0.123762	NA	NA	NA	NA	3447	0.289883	0.0555424	2.69506e-06	NA	NA	NA	NA	NA	NA	NA	NA	NA
1	5926507	T->C	90	0.436893	704	0.322344	1	0.00515716	3460	0.295625	1	0.000107662	NPHP4	3_prime_UTR_variant&NMD_transcript_variant	4385				rs555164;rs555164&COSM1126976
1	5926507	T->C	90	0.436893	704	0.322344	1	0.00515716	3460	0.295625	1	0.000107662	NPHP4	downstream_gene_variant					rs555164;rs555164&COSM1126976
1	5926507	T->C	90	0.436893	704	0.322344	1	0.00515716	3460	0.295625	1	0.000107662	NPHP4	non_coding_exon_variant&nc_transcript_variant	734				rs555164;rs555164&COSM1126976
1	5926507	T->C	90	0.436893	704	0.322344	1	0.00515716	3460	0.295625	1	0.000107662	NPHP4	synonymous_variant	3836	3570	1190	Glu > Glu	rs555164;rs555164&COSM1126976
1	5926507	T->C	90	0.436893	704	0.322344	1	0.00515716	3460	0.295625	1	0.000107662	NPHP4	upstream_gene_variant					rs555164;rs555164&COSM1126976
1	5934490	A->G	134	0.650485	NA	NA	NA	NA	5402	0.258018	1.38255e-31	1.16122e-35	NA	NA	NA	NA	NA	NA	NA	NA	NA
1	5934500	T->C	58	0.281553	NA	NA	NA	NA	1782	0.176227	1	0.000830553	NA	NA	NA	NA	NA	NA	NA	NA	NA
1	5935162	A->T	173	0.839806	NA	NA	NA	NA	6953	0.154526	2.14044e-153	3.42579e-157	NA	NA	NA	NA	NA	NA	NA	NA	NA
1	5937168	G->A	52	0.252427	1047	0.479396	6.9907e-05	1.14941e-08	3227	0.277305	1	0.814205	NPHP4	3_prime_UTR_variant&NMD_transcript_variant	2734				rs3747992
1	5937168	G->A	52	0.252427	1047	0.479396	6.9907e-05	1.14941e-08	3227	0.277305	1	0.814205	NPHP4	non_coding_exon_variant&nc_transcript_variant	359				rs3747992
1	5937168	G->A	52	0.252427	1047	0.479396	6.9907e-05	1.14941e-08	3227	0.277305	1	0.814205	NPHP4	synonymous_variant	3068	2802	934	Arg > Arg	rs3747992
1	5937168	G->A	52	0.252427	1047	0.479396	6.9907e-05	1.14941e-08	3227	0.277305	1	0.814205	NPHP4	upstream_gene_variant					rs3747992
1	5937327	C->T	30	0.145631	197	0.0902015	1	0.0425157	1477	0.148308	1	1	NPHP4	3_prime_UTR_variant&NMD_transcript_variant	2575				rs3747990
1	5937327	C->T	30	0.145631	197	0.0902015	1	0.0425157	1477	0.148308	1	1	NPHP4	non_coding_exon_variant&nc_transcript_variant	200				rs3747990
1	5937327	C->T	30	0.145631	197	0.0902015	1	0.0425157	1477	0.148308	1	1	NPHP4	synonymous_variant	2909	2643	881	Ala > Ala	rs3747990
1	5937327	C->T	30	0.145631	197	0.0902015	1	0.0425157	1477	0.148308	1	1	NPHP4	upstream_gene_variant					rs3747990
1	5937391	C->T	151	0.73301	NA	NA	NA	NA	6867	0.159138	4.01736e-104	5.41935e-108	NA	NA	NA	NA	NA	NA	NA	NA	NA
1	5939544	T->G	151	0.73301	NA	NA	NA	NA	3202	0.163796	7.4872e-98	9.83475e-102	NA	NA	NA	NA	NA	NA	NA	NA	NA
1	5948677	G->A	153	0.742718	NA	NA	NA	NA	3202	0.163796	2.69236e-101	3.59461e-105	NA	NA	NA	NA	NA	NA	NA	NA	NA
1	5965381	C->T	30	0.145631	192	0.0879121	1	0.0310931	1466	0.150051	1	1	NPHP4	3_prime_UTR_variant&NMD_transcript_variant	1858				rs12120967
1	5965381	C->T	30	0.145631	192	0.0879121	1	0.0310931	1466	0.150051	1	1	NPHP4	non_coding_exon_variant&nc_transcript_variant	1658				rs12120967
1	5965381	C->T	30	0.145631	192	0.0879121	1	0.0310931	1466	0.150051	1	1	NPHP4	synonymous_variant	2192	1926	642	Glu > Glu	rs12120967
1	5965381	C->T	30	0.145631	192	0.0879121	1	0.0310931	1466	0.150051	1	1	NPHP4	synonymous_variant&NMD_transcript_variant	2191	1923	641	Glu > Glu	rs12120967
1	6133786	C->T	2	0.00970874	NA	NA	NA	NA	1	0.000115987	0.00723799	3.70267e-07	NA	NA	NA	NA	NA	NA	NA	NA	NA
1	6145365	A->G	96	0.466019	NA	NA	NA	NA	2109	0.252174	1.14154e-06	6.6984e-11	NA	NA	NA	NA	NA	NA	NA	NA	NA
1	6145379	C->T	7	0.0339806	NA	NA	NA	NA	364	0.102651	1	0.0103533	NA	NA	NA	NA	NA	NA	NA	NA	NA
1	6154417	C->T	22	0.106796	NA	NA	NA	NA	1967	0.186463	1	0.022669	NA	NA	NA	NA	NA	NA	NA	NA	NA
1	6155332	T->C	83	0.402913	NA	NA	NA	NA	6128	0.208412	2.42616e-06	1.41203e-10	NA	NA	NA	NA	NA	NA	NA	NA	NA
1	6157434	C->T	115	0.558252	NA	NA	NA	NA	4200	0.329046	1.17119e-06	6.87078e-11	NA	NA	NA	NA	NA	NA	NA	NA	NA
1	6158562	A->G	130	0.631068	1215	0.556319	1	0.116262	5176	0.284764	3.98363e-22	3.01174e-26	KCNAB2	3_prime_UTR_variant	2337				rs2229002
1	6158562	A->G	130	0.631068	1215	0.556319	1	0.116262	5176	0.284764	3.98363e-22	3.01174e-26	KCNAB2	downstream_gene_variant					rs2229002
1	6158562	A->G	130	0.631068	1215	0.556319	1	0.116262	5176	0.284764	3.98363e-22	3.01174e-26	KCNAB2	intron_variant					rs2229002
1	6158562	A->G	130	0.631068	1215	0.556319	1	0.116262	5176	0.284764	3.98363e-22	3.01174e-26	KCNAB2	non_coding_exon_variant&nc_transcript_variant	608				rs2229002
1	6158562	A->G	130	0.631068	1215	0.556319	1	0.116262	5176	0.284764	3.98363e-22	3.01174e-26	KCNAB2	synonymous_variant	1465	1176	392	Ser > Ser	rs2229002
1	6158995	G->A	3	0.0147059	331	0.151557	0.0133871	1.52542e-06	NA	NA	NA	NA	KCNAB2	3_prime_UTR_variant	1898				rs11542389
1	6158995	G->A	3	0.0147059	331	0.151557	0.0133871	1.52542e-06	NA	NA	NA	NA	KCNAB2	downstream_gene_variant					rs11542389
1	6158995	G->A	3	0.0147059	331	0.151557	0.0133871	1.52542e-06	NA	NA	NA	NA	KCNAB2	intron_variant					rs11542389
1	6159032	A->G	34	0.175258	1568	0.717949	2.75488e-48	2.6014e-51	NA	NA	NA	NA	KCNAB2	3_prime_UTR_variant	1935				rs4908772
1	6159032	A->G	34	0.175258	1568	0.717949	2.75488e-48	2.6014e-51	NA	NA	NA	NA	KCNAB2	downstream_gene_variant					rs4908772
1	6159032	A->G	34	0.175258	1568	0.717949	2.75488e-48	2.6014e-51	NA	NA	NA	NA	KCNAB2	intron_variant					rs4908772
1	6184092	A->G	109	0.529126	1534	0.702381	0.0468383	4.80041e-06	4999	0.29514	8.22415e-08	4.95281e-12	CHD5	3_prime_UTR_variant&NMD_transcript_variant	1518				rs2843493
1	6184092	A->G	109	0.529126	1534	0.702381	0.0468383	4.80041e-06	4999	0.29514	8.22415e-08	4.95281e-12	CHD5	downstream_gene_variant					rs2843493
1	6184092	A->G	109	0.529126	1534	0.702381	0.0468383	4.80041e-06	4999	0.29514	8.22415e-08	4.95281e-12	CHD5	intron_variant&NMD_transcript_variant					rs2843493
1	6184092	A->G	109	0.529126	1534	0.702381	0.0468383	4.80041e-06	4999	0.29514	8.22415e-08	4.95281e-12	CHD5	missense_variant	4715	1186	396	Ser > Pro	rs2843493	benign(0)	tolerated(0.27)
1	6184092	A->G	109	0.529126	1534	0.702381	0.0468383	4.80041e-06	4999	0.29514	8.22415e-08	4.95281e-12	CHD5	missense_variant&NMD_transcript_variant	2762	2764	922	Ser > Pro	rs2843493	benign(0.006)	tolerated(0.33)
1	6184192	A->G	92	0.446602	NA	NA	NA	NA	3955	0.315014	1	0.000494491	NA	NA	NA	NA	NA	NA	NA	NA	NA
1	6194580	G->A	16	0.0784314	NA	NA	NA	NA	540	0.145084	1	0.0472354	NA	NA	NA	NA	NA	NA	NA	NA	NA
1	6196869	A->G	82	0.398058	1107	0.506868	1	0.0139959	3563	0.292937	1	0.00718936	CHD5	5_prime_UTR_variant	2593				rs2250358
1	6196869	A->G	82	0.398058	1107	0.506868	1	0.0139959	3563	0.292937	1	0.00718936	CHD5	synonymous_variant	2593	2493	831	Ile > Ile	rs2250358
1	6196869	A->G	82	0.398058	1107	0.506868	1	0.0139959	3563	0.292937	1	0.00718936	CHD5	synonymous_variant&NMD_transcript_variant	2493	2493	831	Ile > Ile	rs2250358
1	6196943	A->G	83	0.402913	NA	NA	NA	NA	3565	0.293054	1	0.00442551	NA	NA	NA	NA	NA	NA	NA	NA	NA
1	6196951	T->A	83	0.402913	NA	NA	NA	NA	3563	0.292937	1	0.00436666	NA	NA	NA	NA	NA	NA	NA	NA	NA
1	6204266	A->G	95	0.461165	NA	NA	NA	NA	4135	0.324696	1	0.000308789	NA	NA	NA	NA	NA	NA	NA	NA	NA
1	6209363	T->C	64	0.31068	1063	0.486722	0.199273	1.7959e-05	2466	0.222845	1	0.0178188	CHD5	5_prime_UTR_variant	1204				rs12565328
1	6209363	T->C	64	0.31068	1063	0.486722	0.199273	1.7959e-05	2466	0.222845	1	0.0178188	CHD5	synonymous_variant	1204	1104	368	Val > Val	rs12565328
1	6209363	T->C	64	0.31068	1063	0.486722	0.199273	1.7959e-05	2466	0.222845	1	0.0178188	CHD5	synonymous_variant&NMD_transcript_variant	1104	1104	368	Val > Val	rs12565328
1	6211183	G->A	62	0.300971	1042	0.477106	0.190847	1.7265e-05	2423	0.219813	1	0.0326223	CHD5	5_prime_UTR_variant	1003				rs9434711
1	6211183	G->A	62	0.300971	1042	0.477106	0.190847	1.7265e-05	2423	0.219813	1	0.0326223	CHD5	synonymous_variant	1003	903	301	Phe > Phe	rs9434711
1	6211183	G->A	62	0.300971	1042	0.477106	0.190847	1.7265e-05	2423	0.219813	1	0.0326223	CHD5	synonymous_variant&NMD_transcript_variant	903	903	301	Phe > Phe	rs9434711
1	6252965	CCA->C	5	0.0242718	NA	NA	NA	NA	809	0.089264	1	0.00899352	NA	NA	NA	NA	NA	NA	NA	NA	NA
1	6257856	G->A	90	0.436893	NA	NA	NA	NA	3661	0.298589	1	0.000166757	NA	NA	NA	NA	NA	NA	NA	NA	NA
1	6267531	C->T	3	0.0145631	135	0.0618132	1	0.0295281	230	0.0260597	1	0.756232	RNF207	5_prime_UTR_variant	458				rs12070387
1	6267531	C->T	3	0.0145631	135	0.0618132	1	0.0295281	230	0.0260597	1	0.756232	RNF207	intron_variant					rs12070387
1	6267531	C->T	3	0.0145631	135	0.0618132	1	0.0295281	230	0.0260597	1	0.756232	RNF207	missense_variant	411	284	95	Ala > Val	rs12070387	benign(0.008)	tolerated(0.31)
1	6267531	C->T	3	0.0145631	135	0.0618132	1	0.0295281	230	0.0260597	1	0.756232	RNF207	non_coding_exon_variant&nc_transcript_variant	458				rs12070387
1	6267531	C->T	3	0.0145631	135	0.0618132	1	0.0295281	230	0.0260597	1	0.756232	RNF207	upstream_gene_variant					rs12070387
1	6269021	C->T	8	0.038835	208	0.0952381	1	0.0335157	228	0.030695	1	0.957145	RNF207	5_prime_UTR_variant	579				rs114798118
1	6269021	C->T	8	0.038835	208	0.0952381	1	0.0335157	228	0.030695	1	0.957145	RNF207	downstream_gene_variant					rs114798118
1	6269021	C->T	8	0.038835	208	0.0952381	1	0.0335157	228	0.030695	1	0.957145	RNF207	intron_variant					rs114798118
1	6269021	C->T	8	0.038835	208	0.0952381	1	0.0335157	228	0.030695	1	0.957145	RNF207	non_coding_exon_variant&nc_transcript_variant	344				rs114798118
1	6269021	C->T	8	0.038835	208	0.0952381	1	0.0335157	228	0.030695	1	0.957145	RNF207	synonymous_variant	532	405	135	Arg > Arg	rs114798118
1	6269021	C->T	8	0.038835	208	0.0952381	1	0.0335157	228	0.030695	1	0.957145	RNF207	upstream_gene_variant					rs114798118
1	6271125	A->G	8	0.038835	249	0.114011	1	0.00594303	333	0.0380351	1	1	RNF207	downstream_gene_variant					rs1052598
1	6271125	A->G	8	0.038835	249	0.114011	1	0.00594303	333	0.0380351	1	1	RNF207	intron_variant					rs1052598
1	6271125	A->G	8	0.038835	249	0.114011	1	0.00594303	333	0.0380351	1	1	RNF207	intron_variant&nc_transcript_variant					rs1052598
1	6271125	A->G	8	0.038835	249	0.114011	1	0.00594303	333	0.0380351	1	1	RNF207	non_coding_exon_variant&nc_transcript_variant	128				rs1052598
1	6271125	A->G	8	0.038835	249	0.114011	1	0.00594303	333	0.0380351	1	1	RNF207	synonymous_variant	1183	1056	352	Pro > Pro	rs1052598
1	6271125	A->G	8	0.038835	249	0.114011	1	0.00594303	333	0.0380351	1	1	RNF207	upstream_gene_variant					rs1052598
1	6272078	G->A	8	0.038835	249	0.114011	1	0.00594303	331	0.0373712	1	1	RNF207	downstream_gene_variant					rs12073329
1	6272078	G->A	8	0.038835	249	0.114011	1	0.00594303	331	0.0373712	1	1	RNF207	missense_variant	1388	1261	421	Ala > Thr	rs12073329	benign(0.001)	tolerated(1)
1	6272078	G->A	8	0.038835	249	0.114011	1	0.00594303	331	0.0373712	1	1	RNF207	non_coding_exon_variant&nc_transcript_variant	236				rs12073329
1	6272078	G->A	8	0.038835	249	0.114011	1	0.00594303	331	0.0373712	1	1	RNF207	upstream_gene_variant					rs12073329
1	6272136	GA->G	8	0.038835	NA	NA	NA	NA	2382	0.225185	4.9966e-05	2.80519e-09	NA	NA	NA	NA	NA	NA	NA	NA	NA
1	6272136	GA->G	8	0.038835	NA	NA	NA	NA	2382	0.225185	4.9966e-05	2.80519e-09	NA	NA	NA	NA	NA	NA	NA	NA	NA
1	6279370	G->C	51	0.247573	380	0.173993	1	0.0366752	2163	0.208562	1	0.470719	RNF207	3_prime_UTR_variant	1815				rs846111;COSM1162166&rs846111
1	6279370	G->C	51	0.247573	380	0.173993	1	0.0366752	2163	0.208562	1	0.470719	RNF207	downstream_gene_variant					rs846111;COSM1162166&rs846111
1	6279370	G->C	51	0.247573	380	0.173993	1	0.0366752	2163	0.208562	1	0.470719	RNF207	missense_variant	1935	1808	603	Gly > Ala	rs846111;COSM1162166&rs846111	benign(0.002)	tolerated(0.4)
1	6279370	G->C	51	0.247573	380	0.173993	1	0.0366752	2163	0.208562	1	0.470719	RNF207	non_coding_exon_variant&nc_transcript_variant	440				rs846111;COSM1162166&rs846111
1	6279616	A->G	9	0.0436893	445	0.203755	0.00389086	4.88556e-07	NA	NA	NA	NA	RNF207	3_prime_UTR_variant	2061				rs11121500
1	6279616	A->G	9	0.0436893	445	0.203755	0.00389086	4.88556e-07	NA	NA	NA	NA	RNF207	downstream_gene_variant					rs11121500
1	6279616	A->G	9	0.0436893	445	0.203755	0.00389086	4.88556e-07	NA	NA	NA	NA	RNF207	non_coding_exon_variant&nc_transcript_variant	1771				rs11121500
1	6305292	C->A	140	0.679612	1241	0.568223	1	0.0103719	4911	0.206736	7.87706e-56	8.12068e-60	HES3	downstream_gene_variant					rs61760836
1	6305292	C->A	140	0.679612	1241	0.568223	1	0.0103719	4911	0.206736	7.87706e-56	8.12068e-60	HES3	missense_variant	351	286	96	Pro > Thr	rs61760836	benign(0.061)	tolerated(0.65)
1	6305303	C->A	142	0.68932	1225	0.560897	1	0.00253414	4876	0.194486	1.79324e-64	1.96197e-68	HES3	downstream_gene_variant					rs61760837
1	6305303	C->A	142	0.68932	1225	0.560897	1	0.00253414	4876	0.194486	1.79324e-64	1.96197e-68	HES3	synonymous_variant	362	297	99	Ala > Ala	rs61760837
1	6309319	C->G	97	0.47549	1275	0.583791	1	0.0138087	NA	NA	NA	NA	GPR153	3_prime_UTR_variant	2169				rs1883608
1	6309319	C->G	97	0.47549	1275	0.583791	1	0.0138087	NA	NA	NA	NA	GPR153	downstream_gene_variant					rs1883608
1	6314822	T->C	146	0.708738	1554	0.711538	1	1	6033	0.229874	4.26604e-53	4.31436e-57	GPR153	synonymous_variant	404	144	48	Thr > Thr	rs11590458
1	6453520	C->CG	14	0.101449	2120	0.970696	4.90749e-281	5.98474e-283	NA	NA	NA	NA	ACOT7	5_prime_UTR_variant&feature_elongation	931-932				.
1	6453520	C->CG	14	0.101449	2120	0.970696	4.90749e-281	5.98474e-283	NA	NA	NA	NA	ACOT7	upstream_gene_variant					.
1	6479040	G->A	2	0.00970874	182	0.0833333	1	0.00146275	NA	NA	NA	NA	HES2	3_prime_UTR_variant	599				rs2235687
1	6479040	G->A	2	0.00970874	182	0.0833333	1	0.00146275	NA	NA	NA	NA	HES2	intron_variant					rs2235687
1	6479040	G->A	2	0.00970874	182	0.0833333	1	0.00146275	NA	NA	NA	NA	HES2	missense_variant	514	415	139	Pro > Ser	rs2235687	unknown(0)	tolerated(0.36)
1	6479040	G->A	2	0.00970874	182	0.0833333	1	0.00146275	NA	NA	NA	NA	HES2	upstream_gene_variant					rs2235687
1	6479938	A->G	23	0.11165	322	0.147436	1	0.370634	107	0.0549562	1	0.0101915	HES2	5_prime_UTR_variant	40				rs12074131
1	6479938	A->G	23	0.11165	322	0.147436	1	0.370634	107	0.0549562	1	0.0101915	HES2	intron_variant					rs12074131
1	6479938	A->G	23	0.11165	322	0.147436	1	0.370634	107	0.0549562	1	0.0101915	HES2	upstream_gene_variant					rs12074131
1	6501044	C->G	20	0.0970874	398	0.182234	1	0.0116486	1018	0.106174	1	1	ESPN	downstream_gene_variant					rs2311045
1	6501044	C->G	20	0.0970874	398	0.182234	1	0.0116486	1018	0.106174	1	1	ESPN	synonymous_variant	1077	909	303	Arg > Arg	rs2311045
1	6508712	T->C	7	0.0339806	421	0.192766	0.00244528	3.17322e-07	350	0.0474902	1	0.802818	ESPN	5_prime_UTR_variant	54				rs77656032
1	6508712	T->C	7	0.0339806	421	0.192766	0.00244528	3.17322e-07	350	0.0474902	1	0.802818	ESPN	downstream_gene_variant					rs77656032
1	6508712	T->C	7	0.0339806	421	0.192766	0.00244528	3.17322e-07	350	0.0474902	1	0.802818	ESPN	non_coding_exon_variant&nc_transcript_variant	107				rs77656032
1	6508712	T->C	7	0.0339806	421	0.192766	0.00244528	3.17322e-07	350	0.0474902	1	0.802818	ESPN	synonymous_variant	1644	1476	492	Cys > Cys	rs77656032
1	6508712	T->C	7	0.0339806	421	0.192766	0.00244528	3.17322e-07	350	0.0474902	1	0.802818	ESPN	upstream_gene_variant					rs77656032
1	6524688	T->C	13	0.0631068	62	0.0283883	1	0.0373826	445	0.0491983	1	0.79483	TNFRSF25	5_prime_UTR_variant	418				rs3170675
1	6524688	T->C	13	0.0631068	62	0.0283883	1	0.0373826	445	0.0491983	1	0.79483	TNFRSF25	downstream_gene_variant					rs3170675
1	6524688	T->C	13	0.0631068	62	0.0283883	1	0.0373826	445	0.0491983	1	0.79483	TNFRSF25	intron_variant					rs3170675
1	6524688	T->C	13	0.0631068	62	0.0283883	1	0.0373826	445	0.0491983	1	0.79483	TNFRSF25	non_coding_exon_variant&nc_transcript_variant	511				rs3170675
1	6524688	T->C	13	0.0631068	62	0.0283883	1	0.0373826	445	0.0491983	1	0.79483	TNFRSF25	synonymous_variant	475	387	129	Gln > Gln	rs3170675
1	6524688	T->C	13	0.0631068	62	0.0283883	1	0.0373826	445	0.0491983	1	0.79483	TNFRSF25	synonymous_variant&NMD_transcript_variant	455	387	129	Gln > Gln	rs3170675
1	6524688	T->C	13	0.0631068	62	0.0283883	1	0.0373826	445	0.0491983	1	0.79483	TNFRSF25	upstream_gene_variant					rs3170675
1	6526183	G->A	15	0.0728155	368	0.168498	1	0.00260028	460	0.0545282	1	0.649171	TNFRSF25	3_prime_UTR_variant	4667				rs3007417
1	6526183	G->A	15	0.0728155	368	0.168498	1	0.00260028	460	0.0545282	1	0.649171	TNFRSF25	5_prime_UTR_variant	73				rs3007417
1	6526183	G->A	15	0.0728155	368	0.168498	1	0.00260028	460	0.0545282	1	0.649171	TNFRSF25	5_prime_UTR_variant&NMD_transcript_variant	53				rs3007417
1	6526183	G->A	15	0.0728155	368	0.168498	1	0.00260028	460	0.0545282	1	0.649171	TNFRSF25	downstream_gene_variant					rs3007417
1	6526183	G->A	15	0.0728155	368	0.168498	1	0.00260028	460	0.0545282	1	0.649171	TNFRSF25	non_coding_exon_variant&nc_transcript_variant	4937				rs3007417
1	6526183	G->A	15	0.0728155	368	0.168498	1	0.00260028	460	0.0545282	1	0.649171	TNFRSF25	upstream_gene_variant					rs3007417
1	6526202	CCGTGCTCT->C	13	0.0631068	346	0.158425	1	0.00200636	360	0.0486881	1	0.772687	TNFRSF25	3_prime_UTR_variant&feature_truncation	4640-4647				rs149190641
1	6526202	CCGTGCTCT->C	13	0.0631068	346	0.158425	1	0.00200636	360	0.0486881	1	0.772687	TNFRSF25	5_prime_UTR_variant&NMD_transcript_variant&feature_truncation	26-33				rs149190641
1	6526202	CCGTGCTCT->C	13	0.0631068	346	0.158425	1	0.00200636	360	0.0486881	1	0.772687	TNFRSF25	5_prime_UTR_variant&feature_truncation	46-53				rs149190641
1	6526202	CCGTGCTCT->C	13	0.0631068	346	0.158425	1	0.00200636	360	0.0486881	1	0.772687	TNFRSF25	downstream_gene_variant					rs149190641
1	6526202	CCGTGCTCT->C	13	0.0631068	346	0.158425	1	0.00200636	360	0.0486881	1	0.772687	TNFRSF25	non_coding_exon_variant&nc_transcript_variant&feature_truncation	4910-4917				rs149190641
1	6526202	CCGTGCTCT->C	13	0.0631068	346	0.158425	1	0.00200636	360	0.0486881	1	0.772687	TNFRSF25	upstream_gene_variant					rs149190641
1	6526240	GCGCC->G	14	0.0686275	343	0.157051	1	0.00477172	204	0.0491332	1	0.585407	TNFRSF25	3_prime_UTR_variant&feature_truncation	4606-4609				rs45542640
1	6526240	GCGCC->G	14	0.0686275	343	0.157051	1	0.00477172	204	0.0491332	1	0.585407	TNFRSF25	5_prime_UTR_variant&feature_truncation	2015-12-01				rs45542640
1	6526240	GCGCC->G	14	0.0686275	343	0.157051	1	0.00477172	204	0.0491332	1	0.585407	TNFRSF25	downstream_gene_variant					rs45542640
1	6526240	GCGCC->G	14	0.0686275	343	0.157051	1	0.00477172	204	0.0491332	1	0.585407	TNFRSF25	non_coding_exon_variant&nc_transcript_variant&feature_truncation	4876-4879				rs45542640
1	6526240	GCGCC->G	14	0.0686275	343	0.157051	1	0.00477172	204	0.0491332	1	0.585407	TNFRSF25	upstream_gene_variant					rs45542640
1	6527333	A->G	18	0.0873786	504	0.230769	0.313339	2.71172e-05	NA	NA	NA	NA	PLEKHG5	3_prime_UTR_variant	3324				rs14708
1	6527333	A->G	18	0.0873786	504	0.230769	0.313339	2.71172e-05	NA	NA	NA	NA	PLEKHG5	downstream_gene_variant					rs14708
1	6527333	A->G	18	0.0873786	504	0.230769	0.313339	2.71172e-05	NA	NA	NA	NA	PLEKHG5	non_coding_exon_variant&nc_transcript_variant	3787				rs14708
1	6527333	A->G	18	0.0873786	504	0.230769	0.313339	2.71172e-05	NA	NA	NA	NA	PLEKHG5	upstream_gene_variant					rs14708
1	6528468	C->T	16	0.0776699	82	0.0375458	1	0.0318885	542	0.0593388	1	0.668481	PLEKHG5	intron_variant					rs76625876
1	6528468	C->T	16	0.0776699	82	0.0375458	1	0.0318885	542	0.0593388	1	0.668481	PLEKHG5	missense_variant	2641	2428	810	Gly > Ser	rs76625876	possibly_damaging(0.8)	tolerated(0.41)
1	6528468	C->T	16	0.0776699	82	0.0375458	1	0.0318885	542	0.0593388	1	0.668481	PLEKHG5	non_coding_exon_variant&nc_transcript_variant	2904				rs76625876
1	6528468	C->T	16	0.0776699	82	0.0375458	1	0.0318885	542	0.0593388	1	0.668481	PLEKHG5	upstream_gene_variant					rs76625876
1	6530965	C->CG	202	0.980583	NA	NA	NA	NA	7491	0.00723625	0	0	NA	NA	NA	NA	NA	NA	NA	NA	NA
1	6531650	C->T	17	0.0825243	90	0.0412088	1	0.0340899	555	0.0608353	1	0.553721	PLEKHG5	non_coding_exon_variant&nc_transcript_variant	1655				rs112471131
1	6531650	C->T	17	0.0825243	90	0.0412088	1	0.0340899	555	0.0608353	1	0.553721	PLEKHG5	synonymous_variant	1448	1179	393	Leu > Leu	rs112471131
1	6531650	C->T	17	0.0825243	90	0.0412088	1	0.0340899	555	0.0608353	1	0.553721	PLEKHG5	upstream_gene_variant					rs112471131
1	6533393	G->C	33	0.160194	530	0.242674	1	0.0327989	1057	0.113448	1	0.160384	PLEKHG5	missense_variant	982	713	238	Thr > Ser	rs61741379	benign(0)	tolerated(0.93)
1	6533393	G->C	33	0.160194	530	0.242674	1	0.0327989	1057	0.113448	1	0.160384	PLEKHG5	non_coding_exon_variant&nc_transcript_variant	1189				rs61741379
1	6533393	G->C	33	0.160194	530	0.242674	1	0.0327989	1057	0.113448	1	0.160384	PLEKHG5	upstream_gene_variant					rs61741379
1	6545390	A->T	18	0.0873786	565	0.2587	0.00751444	8.96818e-07	NA	NA	NA	NA	PLEKHG5	intron_variant					rs75490131
1	6545390	A->T	18	0.0873786	565	0.2587	0.00751444	8.96818e-07	NA	NA	NA	NA	PLEKHG5	missense_variant	140	114	38	Asp > Glu	rs75490131	benign(0)	tolerated(1)
1	6579521	G->C	13	0.0631068	39	0.0178571	1	0.00041398	252	0.0292478	1	0.0412958	PLEKHG5	5_prime_UTR_variant	549				rs17438786
1	6579521	G->C	13	0.0631068	39	0.0178571	1	0.00041398	252	0.0292478	1	0.0412958	PLEKHG5	downstream_gene_variant					rs17438786
1	6579521	G->C	13	0.0631068	39	0.0178571	1	0.00041398	252	0.0292478	1	0.0412958	PLEKHG5	missense_variant	601	51	17	Ser > Arg	rs17438786	benign(0.029)	tolerated(0.09)
1	6579607	C->T	183	0.88835	1673	0.766026	1	0.000524615	7478	0.102149	2.34221e-290	4.94346e-294	PLEKHG5	5_prime_UTR_variant	515				rs1556035
1	6579607	C->T	183	0.88835	1673	0.766026	1	0.000524615	7478	0.102149	2.34221e-290	4.94346e-294	PLEKHG5	downstream_gene_variant					rs1556035
1	6579653	G->C	18	0.0873786	336	0.153846	1	0.0429768	NA	NA	NA	NA	PLEKHG5	5_prime_UTR_variant	469				rs41278014
1	6579653	G->C	18	0.0873786	336	0.153846	1	0.0429768	NA	NA	NA	NA	PLEKHG5	downstream_gene_variant					rs41278014
1	6579843	C->T	52	0.26	1647	0.754121	6.94539e-44	5.96171e-47	NA	NA	NA	NA	PLEKHG5	5_prime_UTR_variant	279				rs1010584
1	6579843	C->T	52	0.26	1647	0.754121	6.94539e-44	5.96171e-47	NA	NA	NA	NA	PLEKHG5	downstream_gene_variant					rs1010584
1	6585804	C->T	134	0.650485	1685	0.77152	1	0.000846571	NA	NA	NA	NA	NOL9	3_prime_UTR_variant	2252				rs13513
1	6586070	C->T	203	0.985437	NA	NA	NA	NA	8598	0.000232946	0	0	NA	NA	NA	NA	NA	NA	NA	NA	NA
1	6614230	G->A	17	0.0825243	366	0.167582	1	0.00870513	559	0.0816893	1	1	NOL9	non_coding_exon_variant&nc_transcript_variant	331				rs10864625
1	6614230	G->A	17	0.0825243	366	0.167582	1	0.00870513	559	0.0816893	1	1	NOL9	synonymous_variant	366	333	111	Leu > Leu	rs10864625
1	6614230	G->A	17	0.0825243	366	0.167582	1	0.00870513	559	0.0816893	1	1	NOL9	upstream_gene_variant					rs10864625
1	6614391	A->C	201	0.975728	2092	0.957875	1	0.504479	4875	0.0050761	0	0	NOL9	missense_variant	205	172	58	Ser > Ala	rs6693391	benign(0)	tolerated(1)
1	6614391	A->C	201	0.975728	2092	0.957875	1	0.504479	4875	0.0050761	0	0	NOL9	non_coding_exon_variant&nc_transcript_variant	170				rs6693391
1	6614391	A->C	201	0.975728	2092	0.957875	1	0.504479	4875	0.0050761	0	0	NOL9	upstream_gene_variant					rs6693391
1	6614415	A->G	202	0.980583	2140	0.979853	1	1	3888	0.00102694	0	0	NOL9	missense_variant	181	148	50	Trp > Arg	rs6693400	benign(0)	tolerated(1)
1	6614415	A->G	202	0.980583	2140	0.979853	1	1	3888	0.00102694	0	0	NOL9	non_coding_exon_variant&nc_transcript_variant	146				rs6693400
1	6614415	A->G	202	0.980583	2140	0.979853	1	1	3888	0.00102694	0	0	NOL9	upstream_gene_variant					rs6693400
1	6614526	A->G	8	0.038835	17	0.00778388	1	0.000788378	118	0.0193761	1	0.255958	NOL9	missense_variant	70	37	13	Cys > Arg	rs12742808	benign(0.005)	tolerated(0.09)
1	6614526	A->G	8	0.038835	17	0.00778388	1	0.000788378	118	0.0193761	1	0.255958	NOL9	non_coding_exon_variant&nc_transcript_variant	35				rs12742808
1	6614526	A->G	8	0.038835	17	0.00778388	1	0.000788378	118	0.0193761	1	0.255958	NOL9	upstream_gene_variant					rs12742808
1	6614535	G->A	179	0.868932	1640	0.750916	1	0.00119141	5290	0.101777	6.83019e-275	1.41705e-278	NOL9	missense_variant	61	28	10	Arg > Trp	rs4908923	probably_damaging(0.941)	deleterious(0)
1	6614535	G->A	179	0.868932	1640	0.750916	1	0.00119141	5290	0.101777	6.83019e-275	1.41705e-278	NOL9	non_coding_exon_variant&nc_transcript_variant	26				rs4908923
1	6614535	G->A	179	0.868932	1640	0.750916	1	0.00119141	5290	0.101777	6.83019e-275	1.41705e-278	NOL9	upstream_gene_variant					rs4908923
1	6614653	C->G	134	0.650485	1727	0.790751	0.573313	4.68853e-05	NA	NA	NA	NA	NOL9	upstream_gene_variant					rs4908924
1	6631319	G->A	116	0.585859	NA	NA	NA	NA	8492	0.0124023	0	0	NA	NA	NA	NA	NA	NA	NA	NA	NA
1	6635231	A->G	203	0.985437	2052	0.93956	1	0.0337738	8594	0.000697513	0	0	TAS1R1	intron_variant					rs10864628
1	6635231	A->G	203	0.985437	2052	0.93956	1	0.0337738	8594	0.000697513	0	0	TAS1R1	missense_variant	1232	1039	347	Lys > Glu	rs10864628	benign(0.023)	tolerated(1)
1	6635231	A->G	203	0.985437	2052	0.93956	1	0.0337738	8594	0.000697513	0	0	TAS1R1	upstream_gene_variant					rs10864628
1	6636461	C->T	114	0.553398	NA	NA	NA	NA	4439	0.326072	1.51193e-06	8.84118e-11	NA	NA	NA	NA	NA	NA	NA	NA	NA
1	6637056	G->A	7	0.0339806	20	0.00915751	1	0.0153453	231	0.0261574	1	0.950775	TAS1R1	intron_variant					rs35118458
1	6637056	G->A	7	0.0339806	20	0.00915751	1	0.0153453	231	0.0261574	1	0.950775	TAS1R1	missense_variant	535	536	179	Arg > Gln	rs35118458	benign(0.131)	deleterious(0.04)
1	6637056	G->A	7	0.0339806	20	0.00915751	1	0.0153453	231	0.0261574	1	0.950775	TAS1R1	upstream_gene_variant					rs35118458
1	6659505	G->A	44	0.213592	678	0.31044	1	0.0181614	2908	0.252694	1	0.515272	KLHL21	5_prime_UTR_variant	75				rs2232460
1	6659505	G->A	44	0.213592	678	0.31044	1	0.0181614	2908	0.252694	1	0.515272	KLHL21	synonymous_variant	1213	1029	343	Ser > Ser	rs2232460
1	6673780	C->G	6	0.04	554	0.253663	0.000590555	8.48864e-08	NA	NA	NA	NA	PHF13	5_prime_UTR_variant	36				rs12402498
1	6673780	C->G	6	0.04	554	0.253663	0.000590555	8.48864e-08	NA	NA	NA	NA	PHF13	intron_variant					rs12402498
1	6673780	C->G	6	0.04	554	0.253663	0.000590555	8.48864e-08	NA	NA	NA	NA	PHF13	upstream_gene_variant					rs12402498
1	6681744	C->T	138	0.669903	1438	0.658425	1	0.963884	6114	0.223848	1.45653e-46	1.39301e-50	PHF13	3_prime_UTR_variant	1332				rs3747994
1	6681744	C->T	138	0.669903	1438	0.658425	1	0.963884	6114	0.223848	1.45653e-46	1.39301e-50	PHF13	intron_variant&nc_transcript_variant					rs3747994
1	6681744	C->T	138	0.669903	1438	0.658425	1	0.963884	6114	0.223848	1.45653e-46	1.39301e-50	PHF13	upstream_gene_variant					rs3747994
1	6694980	G->A	80	0.38835	1411	0.646062	5.34049e-08	1.24778e-11	NA	NA	NA	NA	THAP3	3_prime_UTR_variant	2559				rs1043683
1	6694980	G->A	80	0.38835	1411	0.646062	5.34049e-08	1.24778e-11	NA	NA	NA	NA	THAP3	downstream_gene_variant					rs1043683
1	6694980	G->A	80	0.38835	1411	0.646062	5.34049e-08	1.24778e-11	NA	NA	NA	NA	THAP3	intron_variant					rs1043683
1	6694980	G->A	80	0.38835	1411	0.646062	5.34049e-08	1.24778e-11	NA	NA	NA	NA	THAP3	non_coding_exon_variant&nc_transcript_variant	2262				rs1043683
1	6695123	C->T	12	0.0705882	1432	0.655678	6.92154e-46	6.18547e-49	NA	NA	NA	NA	THAP3	3_prime_UTR_variant	2416				rs1043681
1	6695123	C->T	12	0.0705882	1432	0.655678	6.92154e-46	6.18547e-49	NA	NA	NA	NA	THAP3	downstream_gene_variant					rs1043681
1	6695123	C->T	12	0.0705882	1432	0.655678	6.92154e-46	6.18547e-49	NA	NA	NA	NA	THAP3	intron_variant					rs1043681
1	6695123	C->T	12	0.0705882	1432	0.655678	6.92154e-46	6.18547e-49	NA	NA	NA	NA	THAP3	non_coding_exon_variant&nc_transcript_variant	2119				rs1043681
1	6695802	A->G	102	0.495146	NA	NA	NA	NA	6015	0.231113	1.48516e-13	9.96151e-18	NA	NA	NA	NA	NA	NA	NA	NA	NA
1	6704635	A->G	182	0.883495	1790	0.819597	1	0.0751676	7841	0.0810986	0	0	DNAJC11	downstream_gene_variant					rs200458
1	6704635	A->G	182	0.883495	1790	0.819597	1	0.0751676	7841	0.0810986	0	0	DNAJC11	intron_variant					rs200458
1	6704635	A->G	182	0.883495	1790	0.819597	1	0.0751676	7841	0.0810986	0	0	DNAJC11	non_coding_exon_variant&nc_transcript_variant	172				rs200458
1	6704635	A->G	182	0.883495	1790	0.819597	1	0.0751676	7841	0.0810986	0	0	DNAJC11	synonymous_variant	1009	810	270	Gly > Gly	rs200458
1	7202190	T->C	111	0.538835	NA	NA	NA	NA	2193	0.309998	9.26945e-07	5.45005e-11	NA	NA	NA	NA	NA	NA	NA	NA	NA
1	7527996	T->C	87	0.42233	NA	NA	NA	NA	4921	0.299617	1	0.00111773	NA	NA	NA	NA	NA	NA	NA	NA	NA
1	7723534	G->A	10	0.0485437	336	0.153846	1	0.000419269	581	0.0632827	1	0.811864	CAMTA1	synonymous_variant	1134	927	309	Ser > Ser	rs3737907
1	7723588	C->T	29	0.140777	165	0.0755495	1	0.00728837	1224	0.124593	1	0.887573	CAMTA1	synonymous_variant	1188	981	327	Asn > Asn	rs3737906
1	7723957	G->A	86	0.417476	882	0.403846	1	0.939476	3944	0.314413	1	0.010671	CAMTA1	synonymous_variant	1557	1350	450	Ser > Ser	rs12128526
1	7737799	A->G	83	0.402913	NA	NA	NA	NA	4656	0.314413	1	0.0379929	NA	NA	NA	NA	NA	NA	NA	NA	NA
1	7807897	A->G	118	0.572816	NA	NA	NA	NA	2298	0.217413	4.01507e-28	3.24923e-32	NA	NA	NA	NA	NA	NA	NA	NA	NA
1	7811215	A->G	118	0.572816	NA	NA	NA	NA	6115	0.224177	4.87553e-27	3.90074e-31	NA	NA	NA	NA	NA	NA	NA	NA	NA
1	7831352	C->A	3	0.0145631	224	0.102564	1	0.00043269	NA	NA	NA	NA	VAMP3	5_prime_UTR_variant	24				rs72853889
1	7831352	C->A	3	0.0145631	224	0.102564	1	0.00043269	NA	NA	NA	NA	VAMP3	downstream_gene_variant					rs72853889
1	7831352	C->A	3	0.0145631	224	0.102564	1	0.00043269	NA	NA	NA	NA	VAMP3	upstream_gene_variant					rs72853889
1	7845695	T->C	73	0.354369	NA	NA	NA	NA	5659	0.254831	1	0.00779898	NA	NA	NA	NA	NA	NA	NA	NA	NA
1	7869915	G->C	195	0.946602	NA	NA	NA	NA	8210	0.0429752	0	0	NA	NA	NA	NA	NA	NA	NA	NA	NA
1	7870048	T->C	143	0.694175	1885	0.863095	2.09134e-05	3.69298e-09	7961	0.069163	4.80007e-262	9.74041e-266	PER3	downstream_gene_variant					rs228669
1	7870048	T->C	143	0.694175	1885	0.863095	2.09134e-05	3.69298e-09	7961	0.069163	4.80007e-262	9.74041e-266	PER3	non_coding_exon_variant&nc_transcript_variant	356				rs228669
1	7870048	T->C	143	0.694175	1885	0.863095	2.09134e-05	3.69298e-09	7961	0.069163	4.80007e-262	9.74041e-266	PER3	synonymous_variant	1562	1338	446	Ser > Ser	rs228669
1	7887248	G->A	67	0.325243	1141	0.522436	0.00991391	1.15776e-06	3035	0.262294	1	0.167101	PER3	non_coding_exon_variant&nc_transcript_variant	155				rs2859387
1	7887248	G->A	67	0.325243	1141	0.522436	0.00991391	1.15776e-06	3035	0.262294	1	0.167101	PER3	synonymous_variant	2483	2259	753	Pro > Pro	rs2859387
1	7887493	T->C	195	0.946602	2117	0.969322	1	0.253413	8211	0.0432755	0	0	PER3	missense_variant	2728	2504	835	Leu > Pro	rs228696	benign(0.001)	tolerated(0.9)
1	7887493	T->C	195	0.946602	2117	0.969322	1	0.253413	8211	0.0432755	0	0	PER3	upstream_gene_variant					rs228696
1	7887605	G->A	7	0.0339806	232	0.106227	1	0.00649382	252	0.0284678	1	1	PER3	synonymous_variant	2840	2616	872	Ser > Ser	rs17031614
1	7887605	G->A	7	0.0339806	232	0.106227	1	0.00649382	252	0.0284678	1	1	PER3	upstream_gene_variant					rs17031614
1	7889941	C->T	32	0.15534	631	0.288919	1	0.000404039	1618	0.158348	1	1	PER3	synonymous_variant	3158	2934	978	Thr > Thr	rs2640908
1	7889941	C->T	32	0.15534	631	0.288919	1	0.000404039	1618	0.158348	1	1	PER3	upstream_gene_variant					rs2640908
1	7889972	GAGAATCCATCCCATCCTACTGCCAGCGCTCTGTCCACAGGATCGCCTCCCATGA->G	4	0.0194175	NA	NA	NA	NA	847	0.150257	0.0469222	2.28755e-06	NA	NA	NA	NA	NA	NA	NA	NA	NA
1	7889972	GAGAATCCATCCCATCCTACTGCCAGCGCTCTGTCCACAGGATCGCCTCCCATGA->G	4	0.0194175	NA	NA	NA	NA	847	0.150257	0.0469222	2.28755e-06	NA	NA	NA	NA	NA	NA	NA	NA	NA
1	7890117	T->C	59	0.286408	406	0.185897	1	0.00345182	2539	0.227938	1	0.187237	PER3	missense_variant	3334	3110	1037	Met > Thr	rs2640909	benign(0.008)	tolerated(0.39)
1	7890117	T->C	59	0.286408	406	0.185897	1	0.00345182	2539	0.227938	1	0.187237	PER3	upstream_gene_variant					rs2640909
1	7890264	A->G	94	0.456311	NA	NA	NA	NA	5647	0.255605	1.49387e-05	8.51356e-10	NA	NA	NA	NA	NA	NA	NA	NA	NA
1	7897133	A->G	40	0.194175	258	0.118132	1	0.00960437	1644	0.160484	1	0.511409	PER3	missense_variant	3697	3473	1158	His > Arg	rs10462021	benign(0.001)	tolerated(0.1)
1	7897133	A->G	40	0.194175	258	0.118132	1	0.00960437	1644	0.160484	1	0.511409	PER3	non_coding_exon_variant&nc_transcript_variant	266				rs10462021
1	7904247	C->T	41	0.222826	2117	0.969322	2.01072e-249	1.71856e-251	NA	NA	NA	NA	PER3	3_prime_UTR_variant	5289				rs228677
1	7904247	C->T	41	0.222826	2117	0.969322	2.01072e-249	1.71856e-251	NA	NA	NA	NA	PER3	downstream_gene_variant					rs228677
1	7904247	C->T	41	0.222826	2117	0.969322	2.01072e-249	1.71856e-251	NA	NA	NA	NA	PER3	intron_variant					rs228677
1	7909737	C->T	7	0.0339806	260	0.119048	1	0.00181045	252	0.0284744	1	1	UTS2	downstream_gene_variant					rs2890565;rs2890565&CM032391
1	7909737	C->T	7	0.0339806	260	0.119048	1	0.00181045	252	0.0284744	1	1	UTS2	missense_variant	253	221	74	Ser > Asn	rs2890565;rs2890565&CM032391	benign(0.019)	tolerated(0.43)
1	7913029	A->G	36	0.174757	232	0.106227	1	0.0159035	1526	0.150701	1	0.727462	UTS2	intron_variant					rs34305100
1	7913029	A->G	36	0.174757	232	0.106227	1	0.0159035	1526	0.150701	1	0.727462	UTS2	missense_variant	67	35	12	Ile > Thr	rs34305100	benign(0.139)	tolerated(0.09)
1	7913430	G->A	112	0.543689	1003	0.459249	1	0.0695337	4895	0.301097	1.55784e-08	9.53098e-13	UTS2	5_prime_UTR_variant	143				rs228648;rs228648&CM078165
1	7913430	G->A	112	0.543689	1003	0.459249	1	0.0695337	4895	0.301097	1.55784e-08	9.53098e-13	UTS2	missense_variant	62	62	21	Thr > Met	rs228648;rs228648&CM078165	benign(0.14)	deleterious(0.02)
1	7913430	G->A	112	0.543689	1003	0.459249	1	0.0695337	4895	0.301097	1.55784e-08	9.53098e-13	UTS2	upstream_gene_variant					rs228648;rs228648&CM078165
1	7913445	C->T	36	0.174757	236	0.108059	1	0.0206063	1525	0.150618	1	0.725111	UTS2	5_prime_UTR_variant	128				rs13306061
1	7913445	C->T	36	0.174757	236	0.108059	1	0.0206063	1525	0.150618	1	0.725111	UTS2	missense_variant	47	47	16	Arg > Gln	rs13306061	benign(0)	tolerated(0.38)
1	7913445	C->T	36	0.174757	236	0.108059	1	0.0206063	1525	0.150618	1	0.725111	UTS2	upstream_gene_variant					rs13306061
1	8031054	G->A	4	0.0194175	NA	NA	NA	NA	35	0.0040535	1	0.0275797	NA	NA	NA	NA	NA	NA	NA	NA	NA
1	8390384	G->C	34	0.165049	219	0.100275	1	0.0204332	1507	0.149105	1	0.915947	SLC45A1	downstream_gene_variant					rs56125713
1	8390384	G->C	34	0.165049	219	0.100275	1	0.0204332	1507	0.149105	1	0.915947	SLC45A1	non_coding_exon_variant&nc_transcript_variant	187				rs56125713
1	8390384	G->C	34	0.165049	219	0.100275	1	0.0204332	1507	0.149105	1	0.915947	SLC45A1	synonymous_variant	831	831	277	Leu > Leu	rs56125713
1	8390384	G->C	34	0.165049	219	0.100275	1	0.0204332	1507	0.149105	1	0.915947	SLC45A1	upstream_gene_variant					rs56125713
1	8390495	A->G	145	0.703883	1673	0.766026	1	0.136113	6365	0.205079	3.09448e-63	3.35773e-67	SLC45A1	downstream_gene_variant					rs1058619
1	8390495	A->G	145	0.703883	1673	0.766026	1	0.136113	6365	0.205079	3.09448e-63	3.35773e-67	SLC45A1	non_coding_exon_variant&nc_transcript_variant	8				rs1058619
1	8390495	A->G	145	0.703883	1673	0.766026	1	0.136113	6365	0.205079	3.09448e-63	3.35773e-67	SLC45A1	synonymous_variant	942	942	314	Pro > Pro	rs1058619
1	8390888	G->A	68	0.330097	712	0.326007	1	1	2780	0.244288	1	0.0278282	SLC45A1	downstream_gene_variant					rs2289731
1	8390888	G->A	68	0.330097	712	0.326007	1	1	2780	0.244288	1	0.0278282	SLC45A1	non_coding_exon_variant&nc_transcript_variant	401				rs2289731
1	8390888	G->A	68	0.330097	712	0.326007	1	1	2780	0.244288	1	0.0278282	SLC45A1	synonymous_variant	1335	1335	445	Pro > Pro	rs2289731
1	8395560	G->T	41	0.199029	240	0.10989	1	0.00131509	1644	0.160484	1	0.406979	SLC45A1	missense_variant	1507	1507	503	Ala > Ser	rs7535752	benign(0.002)	tolerated(0.96)
1	8395560	G->T	41	0.199029	240	0.10989	1	0.00131509	1644	0.160484	1	0.406979	SLC45A1	non_coding_exon_variant&nc_transcript_variant	573				rs7535752
1	8404169	T->A	154	0.747573	2175	0.995879	2.62725e-96	5.01383e-99	NA	NA	NA	NA	SLC45A1	3_prime_UTR_variant	2343				rs6685844
1	8404169	T->A	154	0.747573	2175	0.995879	2.62725e-96	5.01383e-99	NA	NA	NA	NA	SLC45A1	non_coding_exon_variant&nc_transcript_variant	1699				rs6685844
1	8418644	C->A	139	0.674757	1700	0.778388	1	0.00470393	5816	0.243924	1.85374e-40	1.68737e-44	RERE	intron_variant					rs11121172;COSM681943&rs11121172
1	8418644	C->A	139	0.674757	1700	0.778388	1	0.00470393	5816	0.243924	1.85374e-40	1.68737e-44	RERE	synonymous_variant	4579	3951	1317	Arg > Arg	rs11121172;COSM681943&rs11121172
1	8418644	C->A	139	0.674757	1700	0.778388	1	0.00470393	5816	0.243924	1.85374e-40	1.68737e-44	RERE	upstream_gene_variant					rs11121172;COSM681943&rs11121172
1	8418650	T->C	140	0.679612	1702	0.779304	1	0.00680193	5827	0.24301	9.26961e-42	8.5332e-46	RERE	intron_variant					rs1058766
1	8418650	T->C	140	0.679612	1702	0.779304	1	0.00680193	5827	0.24301	9.26961e-42	8.5332e-46	RERE	synonymous_variant	4573	3945	1315	Arg > Arg	rs1058766
1	8418650	T->C	140	0.679612	1702	0.779304	1	0.00680193	5827	0.24301	9.26961e-42	8.5332e-46	RERE	upstream_gene_variant					rs1058766
1	8421092	C->T	93	0.451456	1118	0.511905	1	0.239445	2774	0.280485	0.0177911	8.91249e-07	RERE	downstream_gene_variant					rs2784735
1	8421092	C->T	93	0.451456	1118	0.511905	1	0.239445	2774	0.280485	0.0177911	8.91249e-07	RERE	intron_variant					rs2784735
1	8421092	C->T	93	0.451456	1118	0.511905	1	0.239445	2774	0.280485	0.0177911	8.91249e-07	RERE	synonymous_variant	1378	813	271	Pro > Pro	rs2784735
1	8421186	G->A	6	0.0291262	14	0.00641026	1	0.0103469	135	0.016208	1	0.540311	RERE	downstream_gene_variant					rs201922249
1	8421186	G->A	6	0.0291262	14	0.00641026	1	0.0103469	135	0.016208	1	0.540311	RERE	intron_variant					rs201922249
1	8421186	G->A	6	0.0291262	14	0.00641026	1	0.0103469	135	0.016208	1	0.540311	RERE	missense_variant	1284	719	240	Pro > Leu	rs201922249	probably_damaging(0.949)	tolerated(0.34)
1	8421203	T->C	135	0.65534	1713	0.784341	1	0.000248881	5605	0.2401	9.49285e-38	8.43809e-42	RERE	downstream_gene_variant					rs13596
1	8421203	T->C	135	0.65534	1713	0.784341	1	0.000248881	5605	0.2401	9.49285e-38	8.43809e-42	RERE	intron_variant					rs13596
1	8421203	T->C	135	0.65534	1713	0.784341	1	0.000248881	5605	0.2401	9.49285e-38	8.43809e-42	RERE	synonymous_variant	1267	702	234	Pro > Pro	rs13596
1	8425900	T->C	18	0.0873786	416	0.190476	1	0.00190268	1644	0.160484	1	0.0285262	RERE	5_prime_UTR_variant	641				rs3753275
1	8425900	T->C	18	0.0873786	416	0.190476	1	0.00190268	1644	0.160484	1	0.0285262	RERE	downstream_gene_variant					rs3753275
1	8425900	T->C	18	0.0873786	416	0.190476	1	0.00190268	1644	0.160484	1	0.0285262	RERE	synonymous_variant	1493	1419	473	Thr > Thr	rs3753275
1	8425900	T->C	18	0.0873786	416	0.190476	1	0.00190268	1644	0.160484	1	0.0285262	RERE	upstream_gene_variant					rs3753275
1	8526071	C->T	3	0.0145631	NA	NA	NA	NA	17	0.0019731	1	0.0130661	NA	NA	NA	NA	NA	NA	NA	NA	NA
1	8928125	G->T	66	0.320388	NA	NA	NA	NA	2244	0.206935	1	0.000650716	NA	NA	NA	NA	NA	NA	NA	NA	NA
1	9009406	C->T	88	0.427184	639	0.292582	1	0.00053748	3559	0.292705	1	0.000249189	CA6	intron_variant					rs2274327
1	9009406	C->T	88	0.427184	639	0.292582	1	0.00053748	3559	0.292705	1	0.000249189	CA6	intron_variant&nc_transcript_variant					rs2274327
1	9009406	C->T	88	0.427184	639	0.292582	1	0.00053748	3559	0.292705	1	0.000249189	CA6	missense_variant	188	164	55	Thr > Met	rs2274327	probably_damaging(0.951)	tolerated(0.1)
1	9009406	C->T	88	0.427184	639	0.292582	1	0.00053748	3559	0.292705	1	0.000249189	CA6	missense_variant&NMD_transcript_variant	169	164	55	Thr > Met	rs2274327	probably_damaging(0.951)	tolerated(0.1)
1	9009444	A->C	114	0.553398	1079	0.494048	1	0.251031	4505	0.322568	6.21406e-07	3.67088e-11	CA6	intron_variant					rs2274328
1	9009444	A->C	114	0.553398	1079	0.494048	1	0.251031	4505	0.322568	6.21406e-07	3.67088e-11	CA6	intron_variant&nc_transcript_variant					rs2274328
1	9009444	A->C	114	0.553398	1079	0.494048	1	0.251031	4505	0.322568	6.21406e-07	3.67088e-11	CA6	missense_variant	226	202	68	Met > Leu	rs2274328	benign(0.002)	tolerated(1)
1	9009444	A->C	114	0.553398	1079	0.494048	1	0.251031	4505	0.322568	6.21406e-07	3.67088e-11	CA6	missense_variant&NMD_transcript_variant	207	202	68	Met > Leu	rs2274328	benign(0.002)	tolerated(1)
1	9009470	G->C	27	0.131068	511	0.233974	1	0.00464787	945	0.0990049	1	0.402474	CA6	intron_variant					rs2274330
1	9009470	G->C	27	0.131068	511	0.233974	1	0.00464787	945	0.0990049	1	0.402474	CA6	intron_variant&nc_transcript_variant					rs2274330
1	9009470	G->C	27	0.131068	511	0.233974	1	0.00464787	945	0.0990049	1	0.402474	CA6	synonymous_variant	252	228	76	Gly > Gly	rs2274330
1	9009470	G->C	27	0.131068	511	0.233974	1	0.00464787	945	0.0990049	1	0.402474	CA6	synonymous_variant&NMD_transcript_variant	233	228	76	Gly > Gly	rs2274330
1	9011537	G->A	84	0.407767	NA	NA	NA	NA	1561	0.281616	1	0.000718317	NA	NA	NA	NA	NA	NA	NA	NA	NA
1	9011586	T->G	137	0.665049	NA	NA	NA	NA	2531	0.267072	5.00649e-31	4.18567e-35	NA	NA	NA	NA	NA	NA	NA	NA	NA
1	9011722	G->T	102	0.495146	NA	NA	NA	NA	2630	0.253468	1.27789e-09	8.00285e-14	NA	NA	NA	NA	NA	NA	NA	NA	NA
1	9030964	C->T	39	0.18932	600	0.274725	1	0.0340635	1767	0.170445	1	0.869143	CA6	downstream_gene_variant					rs3737665
1	9030964	C->T	39	0.18932	600	0.274725	1	0.0340635	1767	0.170445	1	0.869143	CA6	non_coding_exon_variant&nc_transcript_variant	458				rs3737665
1	9030964	C->T	39	0.18932	600	0.274725	1	0.0340635	1767	0.170445	1	0.869143	CA6	synonymous_variant	768	768	256	Asn > Asn	rs3737665
1	9034421	G->A	60	0.291262	983	0.450092	1	0.000121636	1411	0.262609	1	0.739009	CA6	intron_variant					rs3765964
1	9034421	G->A	60	0.291262	983	0.450092	1	0.000121636	1411	0.262609	1	0.739009	CA6	intron_variant&nc_transcript_variant					rs3765964
1	9034421	G->A	60	0.291262	983	0.450092	1	0.000121636	1411	0.262609	1	0.739009	CA6	missense_variant	860	860	287	Gly > Glu	rs3765964	benign(0)	deleterious(0)
1	9034733	T->C	4	0.0194175	2	0.000915751	1	0.000110276	72	0.00830249	1	0.440575	CA6	downstream_gene_variant					rs36181061
1	9034733	T->C	4	0.0194175	2	0.000915751	1	0.000110276	72	0.00830249	1	0.440575	CA6	non_coding_exon_variant&nc_transcript_variant	587				rs36181061
1	9034733	T->C	4	0.0194175	2	0.000915751	1	0.000110276	72	0.00830249	1	0.440575	CA6	synonymous_variant	901	897	299	Ile > Ile	rs36181061
1	9034815	C->CAGA	102	0.495146	NA	NA	NA	NA	4037	0.329309	0.127041	6.00552e-06	NA	NA	NA	NA	NA	NA	NA	NA	NA
1	9074932	G->A	23	0.11165	NA	NA	NA	NA	3055	0.262435	0.2402	1.11307e-05	NA	NA	NA	NA	NA	NA	NA	NA	NA
1	9079365	G->A	4	0.0194175	175	0.0801282	1	0.0102134	38	0.00439956	1	0.0436706	SLC2A7	synonymous_variant	339	339	113	Ile > Ile	rs10864379
1	9129867	G->A	10	0.0490196	352	0.161172	1	0.000221591	NA	NA	NA	NA	SLC2A5	5_prime_UTR_variant	44				rs3820034
1	9129867	G->A	10	0.0490196	352	0.161172	1	0.000221591	NA	NA	NA	NA	SLC2A5	intron_variant					rs3820034
1	9129867	G->A	10	0.0490196	352	0.161172	1	0.000221591	NA	NA	NA	NA	SLC2A5	upstream_gene_variant					rs3820034
1	9188876	T->C	1	0.00485437	197	0.0902015	1	0.000272716	21	0.00243804	1	1	GPR157	missense_variant	308	211	71	Asn > Asp	rs61785839	benign(0.005)	tolerated(1)
1	9188876	T->C	1	0.00485437	197	0.0902015	1	0.000272716	21	0.00243804	1	1	GPR157	upstream_gene_variant					rs61785839
1	9307033	G->A	57	0.276699	552	0.252747	1	0.724951	2054	0.192791	1	0.0170109	H6PD	synonymous_variant	821	669	223	Ala > Ala	rs7524046
1	9307138	T->C	58	0.281553	654	0.299451	1	0.846249	2060	0.193246	1	0.0106683	H6PD	synonymous_variant	926	774	258	Ala > Ala	rs11121350
1	9323894	G->A	2	0.00970874	1	0.000457875	1	0.0345908	12	0.00139306	1	0.130087	H6PD	missense_variant	1527	1375	459	Ala > Thr	rs34580447	benign(0.224)	tolerated(0.08)
1	9323894	G->A	2	0.00970874	1	0.000457875	1	0.0345908	12	0.00139306	1	0.130087	H6PD	upstream_gene_variant					rs34580447
1	9323910	G->A	42	0.203883	795	0.364011	0.626601	5.08894e-05	1971	0.186453	1	0.911108	H6PD	missense_variant	1543	1391	464	Arg > Gln	rs6688832;rs6688832&CM031993	benign(0.003)	tolerated(0.58)
1	9323910	G->A	42	0.203883	795	0.364011	0.626601	5.08894e-05	1971	0.186453	1	0.911108	H6PD	upstream_gene_variant					rs6688832;rs6688832&CM031993
1	9324571	T->C	82	0.398058	780	0.357143	1	0.481427	3408	0.283905	1	0.00249715	H6PD	synonymous_variant	2204	2052	684	Tyr > Tyr	rs9434742
1	9324571	T->C	82	0.398058	780	0.357143	1	0.481427	3408	0.283905	1	0.00249715	H6PD	upstream_gene_variant					rs9434742
1	9324670	A->G	77	0.373786	774	0.354396	1	0.831361	3336	0.279537	1	0.0180407	H6PD	synonymous_variant	2303	2151	717	Ser > Ser	rs9434743
1	9324670	A->G	77	0.373786	774	0.354396	1	0.831361	3336	0.279537	1	0.0180407	H6PD	upstream_gene_variant					rs9434743
1	9427842	A->G	41	0.199029	785	0.359432	0.564654	4.6249e-05	NA	NA	NA	NA	SPSB1	3_prime_UTR_variant	1371				rs2275458
1	9427842	A->G	41	0.199029	785	0.359432	0.564654	4.6249e-05	NA	NA	NA	NA	SPSB1	downstream_gene_variant					rs2275458
1	9427869	G->A	81	0.40099	1494	0.684066	8.85851e-11	2.5729e-14	NA	NA	NA	NA	SPSB1	3_prime_UTR_variant	1398				rs2275457
1	9427869	G->A	81	0.40099	1494	0.684066	8.85851e-11	2.5729e-14	NA	NA	NA	NA	SPSB1	downstream_gene_variant					rs2275457
1	9599648	C->T	5	0.0271739	662	0.303114	2.80905e-10	7.85967e-14	NA	NA	NA	NA	SLC25A33	5_prime_UTR_variant	108				rs112358601
1	9658465	T->G	171	0.830097	NA	NA	NA	NA	7055	0.152292	6.72777e-152	1.07318e-155	NA	NA	NA	NA	NA	NA	NA	NA	NA
1	9658707	G->A	118	0.572816	NA	NA	NA	NA	7066	0.149713	3.86164e-58	4.04572e-62	NA	NA	NA	NA	NA	NA	NA	NA	NA
1	9670834	C->T	123	0.597087	1492	0.68315	1	0.0450204	2564	0.162631	1.00247e-55	1.03294e-59	TMEM201	downstream_gene_variant					rs4926472
1	9670834	C->T	123	0.597087	1492	0.68315	1	0.0450204	2564	0.162631	1.00247e-55	1.03294e-59	TMEM201	missense_variant	1745	1736	579	Pro > Leu	rs4926472	benign(0.015)	tolerated(0.15)
1	9670834	C->T	123	0.597087	1492	0.68315	1	0.0450204	2564	0.162631	1.00247e-55	1.03294e-59	TMEM201	missense_variant&NMD_transcript_variant	405	407	136	Pro > Leu	rs4926472	benign(0.137)	tolerated(0.16)
1	9714541	C->CCA	66	0.320388	NA	NA	NA	NA	1044	0.127628	2.78616e-10	1.76944e-14	NA	NA	NA	NA	NA	NA	NA	NA	NA
1	9782386	C->T	6	0.0291262	8	0.003663	1	0.000288865	155	0.0177039	1	0.664964	PIK3CD	downstream_gene_variant					rs139848768
1	9782386	C->T	6	0.0291262	8	0.003663	1	0.000288865	155	0.0177039	1	0.664964	PIK3CD	synonymous_variant	2599	2391	797	Ser > Ser	rs139848768
1	9782556	C->T	90	0.436893	NA	NA	NA	NA	3967	0.315668	1	0.00166305	NA	NA	NA	NA	NA	NA	NA	NA	NA
1	9784423	C->T	7	0.0339806	501	0.229396	1.07546e-05	1.97042e-09	727	0.0779458	1	0.101679	PIK3CD	downstream_gene_variant					rs11121484
1	9784423	C->T	7	0.0339806	501	0.229396	1.07546e-05	1.97042e-09	727	0.0779458	1	0.101679	PIK3CD	synonymous_variant	2995	2880	960	Tyr > Tyr	rs11121484
1	9804693	C->T	2	0.00970874	322	0.147436	0.0065354	7.87967e-07	438	0.0484727	1	0.0662829	CLSTN1	downstream_gene_variant					rs7550295
1	9804693	C->T	2	0.00970874	322	0.147436	0.0065354	7.87967e-07	438	0.0484727	1	0.0662829	CLSTN1	missense_variant	454	454	152	Ala > Thr	rs7550295	benign(0.042)	tolerated(0.31)
1	9811541	A->G	10	0.0485437	554	0.253663	6.41823e-06	1.21225e-09	725	0.0777477	1	0.391378	CLSTN1	synonymous_variant	99	99	33	Val > Val	rs11674
1	9811541	A->G	10	0.0485437	554	0.253663	6.41823e-06	1.21225e-09	725	0.0777477	1	0.391378	CLSTN1	upstream_gene_variant					rs11674
1	9811653	C->T	6	0.0291262	10	0.00457875	1	0.00131667	155	0.0177039	1	0.664964	CLSTN1	missense_variant	1320	527	176	Gly > Glu	rs35331030	probably_damaging(1)	deleterious(0)
1	9811653	C->T	6	0.0291262	10	0.00457875	1	0.00131667	155	0.0177039	1	0.664964	CLSTN1	upstream_gene_variant					rs35331030
1	9815372	G->A	2	0.00970874	NA	NA	NA	NA	8	0.000929136	1	0.0366487	NA	NA	NA	NA	NA	NA	NA	NA	NA
1	9816620	T->C	191	0.927184	NA	NA	NA	NA	4398	0.0447205	0	0	NA	NA	NA	NA	NA	NA	NA	NA	NA
1	10093457	C->T	18	0.0873786	828	0.379121	1.15588e-11	3.55326e-15	NA	NA	NA	NA	UBE4B	5_prime_UTR_variant	442				rs7528979
1	10093457	C->T	18	0.0873786	828	0.379121	1.15588e-11	3.55326e-15	NA	NA	NA	NA	UBE4B	upstream_gene_variant					rs7528979
1	10190884	A->T	78	0.378641	NA	NA	NA	NA	3376	0.281897	1	0.0145909	NA	NA	NA	NA	NA	NA	NA	NA	NA
1	10218439	T->C	19	0.092233	734	0.336081	1.11231e-07	2.53662e-11	1135	0.11659	1	0.655086	UBE4B	synonymous_variant	3278	2217	739	Ser > Ser	rs2273299;rs2273299&COSM146388
1	10218439	T->C	19	0.092233	734	0.336081	1.11231e-07	2.53662e-11	1135	0.11659	1	0.655086	UBE4B	synonymous_variant&NMD_transcript_variant	28	30	10	Ser > Ser	rs2273299;rs2273299&COSM146388
1	10218439	T->C	19	0.092233	734	0.336081	1.11231e-07	2.53662e-11	1135	0.11659	1	0.655086	UBE4B	upstream_gene_variant					rs2273299;rs2273299&COSM146388
1	10218472	T->C	5	0.0242718	12	0.00549451	1	0.0289132	213	0.0241684	1	1	UBE4B	synonymous_variant	3311	2250	750	His > His	rs114291761
1	10218472	T->C	5	0.0242718	12	0.00549451	1	0.0289132	213	0.0241684	1	1	UBE4B	synonymous_variant&NMD_transcript_variant	61	63	21	His > His	rs114291761
1	10218472	T->C	5	0.0242718	12	0.00549451	1	0.0289132	213	0.0241684	1	1	UBE4B	upstream_gene_variant					rs114291761
1	10238770	A->G	3	0.0145631	152	0.0695971	1	0.013805	254	0.0286877	1	0.641009	UBE4B	non_coding_exon_variant&nc_transcript_variant	443				rs7546642
1	10238770	A->G	3	0.0145631	152	0.0695971	1	0.013805	254	0.0286877	1	0.641009	UBE4B	synonymous_variant	3920	2859	953	Thr > Thr	rs7546642
1	10238770	A->G	3	0.0145631	152	0.0695971	1	0.013805	254	0.0286877	1	0.641009	UBE4B	upstream_gene_variant					rs7546642
1	10240094	C->T	8	0.038835	299	0.136905	1	0.000583502	NA	NA	NA	NA	UBE4B	3_prime_UTR_variant	4327				rs1046277
1	10240094	C->T	8	0.038835	299	0.136905	1	0.000583502	NA	NA	NA	NA	UBE4B	downstream_gene_variant					rs1046277
1	10318652	C->G	70	0.339806	569	0.260531	1	0.0527936	2553	0.228907	1	0.00150293	KIF1B	synonymous_variant	364	285	95	Ala > Ala	rs12402052;rs12402052&COSM146390&COSM146389
1	10322054	G->A	75	0.364078	NA	NA	NA	NA	3000	0.258621	1	0.0046278	NA	NA	NA	NA	NA	NA	NA	NA	NA
1	10327407	A->T	75	0.364078	NA	NA	NA	NA	3009	0.259196	1	0.00496414	NA	NA	NA	NA	NA	NA	NA	NA	NA
1	10342629	G->A	91	0.441748	NA	NA	NA	NA	5186	0.284169	0.154051	7.23617e-06	NA	NA	NA	NA	NA	NA	NA	NA	NA
1	10394536	C->G	70	0.339806	NA	NA	NA	NA	2813	0.246473	1	0.0139155	NA	NA	NA	NA	NA	NA	NA	NA	NA
1	10420937	C->T	70	0.339806	NA	NA	NA	NA	2810	0.246275	1	0.0136222	NA	NA	NA	NA	NA	NA	NA	NA	NA
1	10421878	A->G	25	0.121359	135	0.0618132	1	0.0077338	1083	0.111845	1	1	KIF1B	non_coding_exon_variant&nc_transcript_variant	754				rs12125492
1	10421878	A->G	25	0.121359	135	0.0618132	1	0.0077338	1083	0.111845	1	1	KIF1B	synonymous_variant	4378	4299	1433	Pro > Pro	rs12125492
1	10421878	A->G	25	0.121359	135	0.0618132	1	0.0077338	1083	0.111845	1	1	KIF1B	upstream_gene_variant					rs12125492
1	10431158	T->C	70	0.339806	NA	NA	NA	NA	2583	0.230976	1	0.00201382	NA	NA	NA	NA	NA	NA	NA	NA	NA
1	10435324	C->A	70	0.339806	569	0.260531	1	0.0527936	2585	0.231113	1	0.00205235	KIF1B	synonymous_variant	5380	5301	1767	Thr > Thr	rs11121552;rs11121552&COSM146393
1	10438687	C->T	76	0.368932	1164	0.532967	0.990139	7.71978e-05	NA	NA	NA	NA	KIF1B	3_prime_UTR_variant	5778				rs1536262
1	10438687	C->T	76	0.368932	1164	0.532967	0.990139	7.71978e-05	NA	NA	NA	NA	KIF1B	downstream_gene_variant					rs1536262
1	10459779	G->A	70	0.339806	NA	NA	NA	NA	2819	0.246869	1	0.0145385	NA	NA	NA	NA	NA	NA	NA	NA	NA
1	10473196	C->T	70	0.339806	784	0.358974	1	0.836535	2817	0.246737	1	0.0143303	PGD	downstream_gene_variant					rs2229687;rs2229687&COSM146395
1	10473196	C->T	70	0.339806	784	0.358974	1	0.836535	2817	0.246737	1	0.0143303	PGD	non_coding_exon_variant&nc_transcript_variant	306				rs2229687;rs2229687&COSM146395
1	10473196	C->T	70	0.339806	784	0.358974	1	0.836535	2817	0.246737	1	0.0143303	PGD	synonymous_variant	770	732	244	Asp > Asp	rs2229687;rs2229687&COSM146395
1	10473196	C->T	70	0.339806	784	0.358974	1	0.836535	2817	0.246737	1	0.0143303	PGD	upstream_gene_variant					rs2229687;rs2229687&COSM146395
1	10479635	C->G	101	0.490291	NA	NA	NA	NA	4125	0.324165	0.108684	5.16389e-06	NA	NA	NA	NA	NA	NA	NA	NA	NA
1	10479678	G->A	70	0.339806	NA	NA	NA	NA	2591	0.231525	1	0.00217333	NA	NA	NA	NA	NA	NA	NA	NA	NA
1	10490285	T->C	65	0.315534	1230	0.563187	1.60234e-06	3.24229e-10	NA	NA	NA	NA	APITD1-CORT	5_prime_UTR_variant	127				rs649639
1	10490285	T->C	65	0.315534	1230	0.563187	1.60234e-06	3.24229e-10	NA	NA	NA	NA	APITD1-CORT	upstream_gene_variant					rs649639
1	10490539	G->C	11	0.055	319	0.146062	1	0.00274806	372	0.0516815	1	1	APITD1-CORT	5_prime_UTR_variant	40				rs661256
1	10490539	G->C	11	0.055	319	0.146062	1	0.00274806	372	0.0516815	1	1	APITD1-CORT	upstream_gene_variant					rs661256
1	10490550	G->C	8	0.04	316	0.144689	1	0.000381709	405	0.053749	1	0.825198	APITD1-CORT	5_prime_UTR_variant	51				rs661272
1	10490550	G->C	8	0.04	316	0.144689	1	0.000381709	405	0.053749	1	0.825198	APITD1-CORT	upstream_gene_variant					rs661272
1	10502307	AT->A	136	0.660194	NA	NA	NA	NA	7678	0.0648376	2.76538e-252	5.53296e-256	NA	NA	NA	NA	NA	NA	NA	NA	NA
1	10502710	A->G	19	0.126667	1819	0.832875	4.99992e-87	8.19659e-90	NA	NA	NA	NA	APITD1	3_prime_UTR_variant	740				rs2847337
1	10502710	A->G	19	0.126667	1819	0.832875	4.99992e-87	8.19659e-90	NA	NA	NA	NA	APITD1	downstream_gene_variant					rs2847337
1	10502710	A->G	19	0.126667	1819	0.832875	4.99992e-87	8.19659e-90	NA	NA	NA	NA	APITD1	intron_variant					rs2847337
1	10502710	A->G	19	0.126667	1819	0.832875	4.99992e-87	8.19659e-90	NA	NA	NA	NA	APITD1	intron_variant&nc_transcript_variant					rs2847337
1	10502710	A->G	19	0.126667	1819	0.832875	4.99992e-87	8.19659e-90	NA	NA	NA	NA	APITD1	non_coding_exon_variant&nc_transcript_variant	680				rs2847337
1	10511589	T->C	190	0.92233	1911	0.875	1	0.144866	8061	0.0587846	0	0	CORT	3_prime_UTR_variant	424				rs666103;rs666103&COSM146398&COSM146397
1	10511589	T->C	190	0.92233	1911	0.875	1	0.144866	8061	0.0587846	0	0	CORT	downstream_gene_variant					rs666103;rs666103&COSM146398&COSM146397
1	10511589	T->C	190	0.92233	1911	0.875	1	0.144866	8061	0.0587846	0	0	CORT	non_coding_exon_variant&nc_transcript_variant	367				rs666103;rs666103&COSM146398&COSM146397
1	10511589	T->C	190	0.92233	1911	0.875	1	0.144866	8061	0.0587846	0	0	CORT	synonymous_variant	565	405	135	Ser > Ser	rs666103;rs666103&COSM146398&COSM146397
1	10529194	T->C	105	0.509709	NA	NA	NA	NA	4468	0.324537	0.00465366	2.40897e-07	NA	NA	NA	NA	NA	NA	NA	NA	NA
1	10555257	C->T	94	0.456311	NA	NA	NA	NA	2213	0.233437	3.26443e-08	1.98349e-12	NA	NA	NA	NA	NA	NA	NA	NA	NA
1	10596388	A->G	154	0.747573	NA	NA	NA	NA	8591	0.0010459	0	0	NA	NA	NA	NA	NA	NA	NA	NA	NA
1	10659338	C->G	8	0.038835	14	0.00641026	1	0.000144994	150	0.017143	1	0.131894	PEX14	synonymous_variant	144	21	7	Gly > Gly	rs41274482
1	10689678	G->A	6	0.0291262	18	0.00824176	1	0.0387519	157	0.0179287	1	0.68281	PEX14	synonymous_variant	699	576	192	Val > Val	rs36083022
1	10689942	G->T	33	0.160194	223	0.102106	1	0.043532	1631	0.159417	1	1	PEX14	synonymous_variant	963	840	280	Gly > Gly	rs11539794
1	10708142	A->G	22	0.106796	625	0.286172	0.00512622	6.30187e-07	1552	0.153633	1	0.239046	CASZ1	downstream_gene_variant					rs778228
1	10708142	A->G	22	0.106796	625	0.286172	0.00512622	6.30187e-07	1552	0.153633	1	0.239046	CASZ1	synonymous_variant	3533	3213	1071	Phe > Phe	rs778228
1	10708142	A->G	22	0.106796	625	0.286172	0.00512622	6.30187e-07	1552	0.153633	1	0.239046	CASZ1	upstream_gene_variant					rs778228
1	10709441	C->T	36	0.174757	577	0.264194	1	0.0228033	1520	0.150197	1	0.71353	CASZ1	downstream_gene_variant					rs284299
1	10709441	C->T	36	0.174757	577	0.264194	1	0.0228033	1520	0.150197	1	0.71353	CASZ1	synonymous_variant	3254	2934	978	Ala > Ala	rs284299
1	10709441	C->T	36	0.174757	577	0.264194	1	0.0228033	1520	0.150197	1	0.71353	CASZ1	upstream_gene_variant					rs284299
1	10713765	T->C	118	0.572816	1117	0.511447	1	0.229646	4701	0.311159	2.8339e-10	1.7993e-14	CASZ1	downstream_gene_variant					rs284294
1	10713765	T->C	118	0.572816	1117	0.511447	1	0.229646	4701	0.311159	2.8339e-10	1.7993e-14	CASZ1	non_coding_exon_variant&nc_transcript_variant	2555				rs284294
1	10713765	T->C	118	0.572816	1117	0.511447	1	0.229646	4701	0.311159	2.8339e-10	1.7993e-14	CASZ1	synonymous_variant	2669	2349	783	Ser > Ser	rs284294
1	10713765	T->C	118	0.572816	1117	0.511447	1	0.229646	4701	0.311159	2.8339e-10	1.7993e-14	CASZ1	upstream_gene_variant					rs284294
1	10713807	G->A	7	0.0339806	8	0.003663	0.163129	1.49605e-05	118	0.0135382	1	0.111056	CASZ1	downstream_gene_variant					rs150385873
1	10713807	G->A	7	0.0339806	8	0.003663	0.163129	1.49605e-05	118	0.0135382	1	0.111056	CASZ1	non_coding_exon_variant&nc_transcript_variant	2513				rs150385873
1	10713807	G->A	7	0.0339806	8	0.003663	0.163129	1.49605e-05	118	0.0135382	1	0.111056	CASZ1	synonymous_variant	2627	2307	769	Asn > Asn	rs150385873
1	10713807	G->A	7	0.0339806	8	0.003663	0.163129	1.49605e-05	118	0.0135382	1	0.111056	CASZ1	upstream_gene_variant					rs150385873
1	10714221	C->T	6	0.0291262	10	0.00457875	1	0.00131667	127	0.0145521	1	0.394653	CASZ1	downstream_gene_variant					rs115296720
1	10714221	C->T	6	0.0291262	10	0.00457875	1	0.00131667	127	0.0145521	1	0.394653	CASZ1	non_coding_exon_variant&nc_transcript_variant	2099				rs115296720
1	10714221	C->T	6	0.0291262	10	0.00457875	1	0.00131667	127	0.0145521	1	0.394653	CASZ1	synonymous_variant	2213	1893	631	Lys > Lys	rs115296720
1	10714221	C->T	6	0.0291262	10	0.00457875	1	0.00131667	127	0.0145521	1	0.394653	CASZ1	upstream_gene_variant					rs115296720
1	10714261	G->A	2	0.00970874	NA	NA	NA	NA	4	0.000464784	1	0.00141718	NA	NA	NA	NA	NA	NA	NA	NA	NA
1	10719818	G->A	7	0.0339806	10	0.00457875	1	0.000100858	134	0.015342	1	0.206212	CASZ1	downstream_gene_variant					rs146116942
1	10719818	G->A	7	0.0339806	10	0.00457875	1	0.000100858	134	0.015342	1	0.206212	CASZ1	non_coding_exon_variant&nc_transcript_variant	1487				rs146116942
1	10719818	G->A	7	0.0339806	10	0.00457875	1	0.000100858	134	0.015342	1	0.206212	CASZ1	synonymous_variant	1601	1281	427	Tyr > Tyr	rs146116942
1	10725188	C->T	2	0.00970874	NA	NA	NA	NA	6	0.000697513	1	0.0109138	NA	NA	NA	NA	NA	NA	NA	NA	NA
1	10725193	G->A	9	0.0436893	29	0.0132784	1	0.00969741	296	0.0332738	1	0.865378	CASZ1	missense_variant	772	452	151	Ser > Leu	rs116460699	benign(0.002)	tolerated(0.1)
1	10725193	G->A	9	0.0436893	29	0.0132784	1	0.00969741	296	0.0332738	1	0.865378	CASZ1	non_coding_exon_variant&nc_transcript_variant	475				rs116460699
1	10725193	G->A	9	0.0436893	29	0.0132784	1	0.00969741	296	0.0332738	1	0.865378	CASZ1	upstream_gene_variant					rs116460699
1	10725587	C->T	7	0.0339806	14	0.00641026	1	0.00141301	123	0.0144142	1	0.151736	CASZ1	missense_variant	378	58	20	Ala > Thr	rs76910492	benign(0.001)	tolerated(0.16)
1	10725587	C->T	7	0.0339806	14	0.00641026	1	0.00141301	123	0.0144142	1	0.151736	CASZ1	non_coding_exon_variant&nc_transcript_variant	81				rs76910492
1	10725587	C->T	7	0.0339806	14	0.00641026	1	0.00141301	123	0.0144142	1	0.151736	CASZ1	upstream_gene_variant					rs76910492
1	10753989	G->A	8	0.038835	NA	NA	NA	NA	103	0.0124383	1	0.0142965	NA	NA	NA	NA	NA	NA	NA	NA	NA
1	11008341	G->A	10	0.0485437	381	0.174451	0.512375	4.23101e-05	364	0.0406073	1	0.99371	C1orf127	non_coding_exon_variant&nc_transcript_variant	1468				rs10864483
1	11008341	G->A	10	0.0485437	381	0.174451	0.512375	4.23101e-05	364	0.0406073	1	0.99371	C1orf127	synonymous_variant	1706	1707	569	Cys > Cys	rs10864483
1	11008341	G->A	10	0.0485437	381	0.174451	0.512375	4.23101e-05	364	0.0406073	1	0.99371	C1orf127	upstream_gene_variant					rs10864483
1	11008497	G->C	30	0.145631	599	0.274267	1	0.000556964	1519	0.150114	1	1	C1orf127	non_coding_exon_variant&nc_transcript_variant	1312				rs1281017
1	11008497	G->C	30	0.145631	599	0.274267	1	0.000556964	1519	0.150114	1	1	C1orf127	synonymous_variant	1550	1551	517	Gly > Gly	rs1281017
1	11008497	G->C	30	0.145631	599	0.274267	1	0.000556964	1519	0.150114	1	1	C1orf127	upstream_gene_variant					rs1281017
1	11008695	T->C	21	0.101942	377	0.172619	1	0.0390662	1164	0.119214	1	0.854202	C1orf127	non_coding_exon_variant&nc_transcript_variant	1114				rs17036032
1	11008695	T->C	21	0.101942	377	0.172619	1	0.0390662	1164	0.119214	1	0.854202	C1orf127	synonymous_variant	1352	1353	451	Pro > Pro	rs17036032
1	11008695	T->C	21	0.101942	377	0.172619	1	0.0390662	1164	0.119214	1	0.854202	C1orf127	upstream_gene_variant					rs17036032
1	11009703	C->T	1	0.0049505	167	0.0764652	1	0.00144025	333	0.0372776	1	0.0971457	C1orf127	intron_variant					rs1281012
1	11009703	C->T	1	0.0049505	167	0.0764652	1	0.00144025	333	0.0372776	1	0.0971457	C1orf127	missense_variant	1268	1268	423	Arg > Gln	rs1281012	benign(0.001)	tolerated(0.37)
1	11009703	C->T	1	0.0049505	167	0.0764652	1	0.00144025	333	0.0372776	1	0.0971457	C1orf127	non_coding_exon_variant&nc_transcript_variant	106				rs1281012
1	11009703	C->T	1	0.0049505	167	0.0764652	1	0.00144025	333	0.0372776	1	0.0971457	C1orf127	upstream_gene_variant					rs1281012
1	11015165	A->G	24	0.116505	415	0.190018	1	0.0385416	1305	0.131752	1	0.915857	C1orf127	missense_variant	790	791	264	Ile > Thr	rs75130475	benign(0.068)	tolerated(0.24)
1	11017609	T->C	16	0.0776699	NA	NA	NA	NA	1722	0.166828	1	0.0049527	NA	NA	NA	NA	NA	NA	NA	NA	NA
1	11017617	G->C	17	0.0833333	NA	NA	NA	NA	1713	0.166101	1	0.0112647	NA	NA	NA	NA	NA	NA	NA	NA	NA
1	11017634	C->T	19	0.092233	NA	NA	NA	NA	1718	0.166505	1	0.0281974	NA	NA	NA	NA	NA	NA	NA	NA	NA
1	11024271	G->T	10	0.0485437	229	0.104853	1	0.0441127	361	0.0402859	1	0.980367	C1orf127	5_prime_UTR_variant	430				rs11121662
1	11024271	G->T	10	0.0485437	229	0.104853	1	0.0441127	361	0.0402859	1	0.980367	C1orf127	synonymous_variant	363	364	122	Arg > Arg	rs11121662
1	11024271	G->T	10	0.0485437	229	0.104853	1	0.0441127	361	0.0402859	1	0.980367	C1orf127	upstream_gene_variant					rs11121662
1	11086717	A->G	90	0.436893	1589	0.727564	5.74295e-13	1.91496e-16	NA	NA	NA	NA	MASP2	3_prime_UTR_variant	2302				rs1033638
1	11086717	A->G	90	0.436893	1589	0.727564	5.74295e-13	1.91496e-16	NA	NA	NA	NA	MASP2	downstream_gene_variant					rs1033638
1	11087524	G->A	163	0.791262	1545	0.707418	1	0.0428137	7164	0.143085	3.04686e-146	4.78765e-150	MASP2	downstream_gene_variant					rs1782455;rs1782455&COSM527457
1	11087524	G->A	163	0.791262	1545	0.707418	1	0.0428137	7164	0.143085	3.04686e-146	4.78765e-150	MASP2	synonymous_variant	1495	1479	493	Ser > Ser	rs1782455;rs1782455&COSM527457
1	11090897	A->G	5	0.0242718	196	0.0897436	1	0.00814332	156	0.0178168	1	0.977878	MASP2	missense_variant	1146	1130	377	Val > Ala	rs2273346;rs2273346&CM073193	benign(0.024)	tolerated(0.05)
1	11090916	C->A	118	0.572816	1366	0.625458	1	0.311231	7006	0.156367	4.03455e-54	4.106e-58	MASP2	missense_variant	1127	1111	371	Asp > Tyr	rs12711521	possibly_damaging(0.832)	deleterious(0.01)
1	11097867	C->T	3	0.0145631	220	0.100733	1	0.000528597	181	0.0206132	1	1	MASP2	splice_region_variant&non_coding_exon_variant&nc_transcript_variant	326				rs12142107
1	11097867	C->T	3	0.0145631	220	0.100733	1	0.000528597	181	0.0206132	1	1	MASP2	splice_region_variant&synonymous_variant	907	891	297	Ala > Ala	rs12142107
1	11114940	G->T	5	0.0242718	260	0.119048	1	0.000384533	195	0.0221713	1	1	SRM	downstream_gene_variant					rs13616
1	11114940	G->T	5	0.0242718	260	0.119048	1	0.000384533	195	0.0221713	1	1	SRM	missense_variant	242	244	82	Pro > Thr	rs13616	unknown(0)
1	11114940	G->T	5	0.0242718	260	0.119048	1	0.000384533	195	0.0221713	1	1	SRM	splice_region_variant&non_coding_exon_variant&nc_transcript_variant	246				rs13616
1	11114940	G->T	5	0.0242718	260	0.119048	1	0.000384533	195	0.0221713	1	1	SRM	splice_region_variant&synonymous_variant	972	891	297	Ala > Ala	rs13616
1	11128654	G->A	137	0.665049	NA	NA	NA	NA	6127	0.223336	1.12165e-45	1.0661e-49	NA	NA	NA	NA	NA	NA	NA	NA	NA
1	11132217	G->A	139	0.674757	1411	0.646062	1	0.671519	6347	0.207593	1.57246e-54	1.60652e-58	EXOSC10	3_prime_UTR_variant	2748				rs1130683
1	11132217	G->A	139	0.674757	1411	0.646062	1	0.671519	6347	0.207593	1.57246e-54	1.60652e-58	EXOSC10	downstream_gene_variant					rs1130683
1	11132217	G->A	139	0.674757	1411	0.646062	1	0.671519	6347	0.207593	1.57246e-54	1.60652e-58	EXOSC10	non_coding_exon_variant&nc_transcript_variant	1745				rs1130683
1	11132217	G->A	139	0.674757	1411	0.646062	1	0.671519	6347	0.207593	1.57246e-54	1.60652e-58	EXOSC10	synonymous_variant	2219	2169	723	Arg > Arg	rs1130683
1	11132217	G->A	139	0.674757	1411	0.646062	1	0.671519	6347	0.207593	1.57246e-54	1.60652e-58	EXOSC10	upstream_gene_variant					rs1130683
1	11137661	A->G	5	0.0242718	192	0.0879121	1	0.00974752	201	0.0228382	1	1	EXOSC10	downstream_gene_variant					rs2273339;rs2273339&COSM146399
1	11137661	A->G	5	0.0242718	192	0.0879121	1	0.00974752	201	0.0228382	1	1	EXOSC10	non_coding_exon_variant&nc_transcript_variant	461				rs2273339;rs2273339&COSM146399
1	11137661	A->G	5	0.0242718	192	0.0879121	1	0.00974752	201	0.0228382	1	1	EXOSC10	synonymous_variant	1803	1797	599	Ala > Ala	rs2273339;rs2273339&COSM146399
1	11137661	A->G	5	0.0242718	192	0.0879121	1	0.00974752	201	0.0228382	1	1	EXOSC10	upstream_gene_variant					rs2273339;rs2273339&COSM146399
1	11137778	C->T	99	0.480583	NA	NA	NA	NA	2310	0.215096	2.87802e-14	1.95014e-18	NA	NA	NA	NA	NA	NA	NA	NA	NA
1	11140653	ACACACACACG->A	3	0.0145631	NA	NA	NA	NA	3043	0.269364	6.65817e-11	4.27463e-15	NA	NA	NA	NA	NA	NA	NA	NA	NA
1	11141187	C->G	146	0.708738	1559	0.713828	1	1	6548	0.19264	2.10086e-71	2.39087e-75	EXOSC10	non_coding_exon_variant&nc_transcript_variant	88				rs2258621
1	11141187	C->G	146	0.708738	1559	0.713828	1	1	6548	0.19264	2.10086e-71	2.39087e-75	EXOSC10	synonymous_variant	1395	1389	463	Pro > Pro	rs2258621
1	11141187	C->G	146	0.708738	1559	0.713828	1	1	6548	0.19264	2.10086e-71	2.39087e-75	EXOSC10	upstream_gene_variant					rs2258621
1	11150682	C->T	5	0.0242718	182	0.0833333	1	0.0151792	201	0.0228382	1	1	EXOSC10	downstream_gene_variant					rs3737621;rs3737621&COSM146400
1	11150682	C->T	5	0.0242718	182	0.0833333	1	0.0151792	201	0.0228382	1	1	EXOSC10	synonymous_variant	693	687	229	Glu > Glu	rs3737621;rs3737621&COSM146400
1	11159823	T->C	4	0.0194175	182	0.0833333	1	0.00742125	199	0.0226167	1	1	EXOSC10	non_coding_exon_variant&nc_transcript_variant	92				rs12133922;rs12133922&COSM329340
1	11159823	T->C	4	0.0194175	182	0.0833333	1	0.00742125	199	0.0226167	1	1	EXOSC10	synonymous_variant	72	66	22	Gly > Gly	rs12133922;rs12133922&COSM329340
1	11159823	T->C	4	0.0194175	182	0.0833333	1	0.00742125	199	0.0226167	1	1	EXOSC10	synonymous_variant&NMD_transcript_variant	89	66	22	Gly > Gly	rs12133922;rs12133922&COSM329340
1	11187893	T->C	154	0.747573	NA	NA	NA	NA	8597	0.000348878	0	0	NA	NA	NA	NA	NA	NA	NA	NA	NA
1	11190646	G->A	56	0.271845	504	0.230769	1	0.396877	2052	0.19264	1	0.027485	MTOR	downstream_gene_variant					rs2275527
1	11190646	G->A	56	0.271845	504	0.230769	1	0.396877	2052	0.19264	1	0.027485	MTOR	synonymous_variant	5630	5553	1851	Ser > Ser	rs2275527
1	11205058	C->T	144	0.699029	1326	0.607143	1	0.0380422	6321	0.209486	8.87515e-60	9.4186e-64	MTOR	intron_variant&nc_transcript_variant					rs1057079
1	11205058	C->T	144	0.699029	1326	0.607143	1	0.0380422	6321	0.209486	8.87515e-60	9.4186e-64	MTOR	non_coding_exon_variant&nc_transcript_variant	25				rs1057079
1	11205058	C->T	144	0.699029	1326	0.607143	1	0.0380422	6321	0.209486	8.87515e-60	9.4186e-64	MTOR	synonymous_variant	4808	4731	1577	Ala > Ala	rs1057079
1	11255008	T->C	3	0.0145631	151	0.0691392	1	0.0144348	211	0.0239474	1	0.85802	ANGPTL7	intron_variant					rs2076658;rs2076658&COSM146401
1	11255008	T->C	3	0.0145631	151	0.0691392	1	0.0144348	211	0.0239474	1	0.85802	ANGPTL7	non_coding_exon_variant&nc_transcript_variant	380				rs2076658;rs2076658&COSM146401
1	11255008	T->C	3	0.0145631	151	0.0691392	1	0.0144348	211	0.0239474	1	0.85802	ANGPTL7	synonymous_variant	1208	969	323	Tyr > Tyr	rs2076658;rs2076658&COSM146401
1	11288758	G->A	105	0.509709	1534	0.702381	0.00206532	2.71467e-07	6267	0.213391	2.50463e-19	1.82646e-23	MTOR	downstream_gene_variant					rs1064261
1	11288758	G->A	105	0.509709	1534	0.702381	0.00206532	2.71467e-07	6267	0.213391	2.50463e-19	1.82646e-23	MTOR	synonymous_variant	3074	2997	999	Asn > Asn	rs1064261
1	11288758	G->A	105	0.509709	1534	0.702381	0.00206532	2.71467e-07	6267	0.213391	2.50463e-19	1.82646e-23	MTOR	upstream_gene_variant					rs1064261
1	11301714	A->G	140	0.679612	1444	0.661172	1	0.845686	6265	0.213535	4.59592e-53	4.64657e-57	MTOR	synonymous_variant	1514	1437	479	Asp > Asp	rs1135172
1	11561593	G->A	128	0.621359	949	0.434524	0.0401829	4.17442e-06	5214	0.267854	2.99191e-24	2.31913e-28	PTCHD2	missense_variant	682	544	182	Gly > Ser	rs2817580	benign(0.001)	tolerated(0.77)
1	11575375	T->A	96	0.466019	NA	NA	NA	NA	5280	0.268014	5.1388e-05	2.88389e-09	NA	NA	NA	NA	NA	NA	NA	NA	NA
1	11579470	G->A	125	0.606796	937	0.429029	0.140736	1.30978e-05	5141	0.277619	5.31514e-20	3.91712e-24	PTCHD2	missense_variant	2086	1948	650	Ala > Thr	rs2072994	benign(0.003)	tolerated(0.95)
1	11589911	G->A	22	0.106796	401	0.183608	1	0.0265716	1166	0.123334	1	0.875657	PTCHD2	synonymous_variant	3135	2997	999	Pro > Pro	rs2076468
1	11589911	G->A	22	0.106796	401	0.183608	1	0.0265716	1166	0.123334	1	0.875657	PTCHD2	upstream_gene_variant					rs2076468
1	11594400	T->C	81	0.393204	NA	NA	NA	NA	3154	0.271522	1	0.000874019	NA	NA	NA	NA	NA	NA	NA	NA	NA
1	11596455	C->T	19	0.092233	415	0.190018	1	0.0035157	568	0.0621583	1	0.296086	PTCHD2	missense_variant	668	550	184	Pro > Ser	rs2594310	possibly_damaging(0.867)
1	11596455	C->T	19	0.092233	415	0.190018	1	0.0035157	568	0.0621583	1	0.296086	PTCHD2	synonymous_variant	4029	3891	1297	Ala > Ala	rs2594310
1	11596762	C->T	42	0.203883	906	0.414835	0.000546019	7.8893e-08	1505	0.159886	1	0.300291	PTCHD2	3_prime_UTR_variant	975				rs2235666
1	11596864	A->G	12	0.0582524	420	0.192308	0.296247	2.57898e-05	NA	NA	NA	NA	PTCHD2	3_prime_UTR_variant	1077				rs2745295
1	11596912	T->C	5	0.025	425	0.194597	0.000448628	6.5589e-08	NA	NA	NA	NA	PTCHD2	3_prime_UTR_variant	1125				rs2745294
1	11708736	T->C	160	0.776699	1193	0.546245	3.02454e-05	5.22553e-09	6426	0.20145	2.32122e-86	2.88386e-90	FBXO2	3_prime_UTR_variant	1248				rs1055547
1	11708736	T->C	160	0.776699	1193	0.546245	3.02454e-05	5.22553e-09	6426	0.20145	2.32122e-86	2.88386e-90	FBXO2	downstream_gene_variant					rs1055547
1	11710494	G->A	2	0.00970874	NA	NA	NA	NA	7	0.000817331	1	0.0219465	NA	NA	NA	NA	NA	NA	NA	NA	NA
1	11710561	T->G	33	0.160194	537	0.245879	1	0.0260801	1653	0.161284	1	1	FBXO2	downstream_gene_variant					rs9614
1	11710561	T->G	33	0.160194	537	0.245879	1	0.0260801	1653	0.161284	1	1	FBXO2	missense_variant	695	353	118	Lys > Thr	rs9614	probably_damaging(0.999)	tolerated(0.06)
1	11710561	T->G	33	0.160194	537	0.245879	1	0.0260801	1653	0.161284	1	1	FBXO2	non_coding_exon_variant&nc_transcript_variant	210				rs9614
1	11710561	T->G	33	0.160194	537	0.245879	1	0.0260801	1653	0.161284	1	1	FBXO2	upstream_gene_variant					rs9614
1	11714368	T->G	8	0.0555556	NA	NA	NA	NA	4364	0.159275	1	0.00557117	NA	NA	NA	NA	NA	NA	NA	NA	NA
1	11714793	A->G	4	0.0322581	1806	0.826923	3.43764e-91	6.04155e-94	NA	NA	NA	NA	FBXO2	intron_variant					rs4478814
1	11714793	A->G	4	0.0322581	1806	0.826923	3.43764e-91	6.04155e-94	NA	NA	NA	NA	FBXO2	upstream_gene_variant					rs4478814
1	11737051	G->C	119	0.57767	NA	NA	NA	NA	4303	0.333178	4.94323e-08	2.99191e-12	NA	NA	NA	NA	NA	NA	NA	NA	NA
1	11740358	A->G	97	0.470874	NA	NA	NA	NA	1654	0.29347	0.011863	6.00326e-07	NA	NA	NA	NA	NA	NA	NA	NA	NA
1	11771988	A->G	36	0.174757	228	0.104396	1	0.0121907	1134	0.116499	1	0.0603669	DRAXIN	synonymous_variant	858	723	241	Leu > Leu	rs17037327
1	11772491	C->A	17	0.0825243	NA	NA	NA	NA	384	0.0427425	1	0.0430643	NA	NA	NA	NA	NA	NA	NA	NA	NA
1	11779762	C->T	78	0.378641	405	0.18544	7.92841e-06	1.48084e-09	2867	0.250022	1	0.000237478	DRAXIN	3_prime_UTR_variant	1194				rs12117076
1	11796168	CGGGCG->C	148	0.718447	2167	0.992216	5.61946e-96	1.06429e-98	NA	NA	NA	NA	AGTRAP	5_prime_UTR_variant&feature_truncation	29-33				rs146190997
1	11796168	CGGGCG->C	148	0.718447	2167	0.992216	5.61946e-96	1.06429e-98	NA	NA	NA	NA	AGTRAP	upstream_gene_variant					rs146190997
1	11808706	T->G	36	0.174757	NA	NA	NA	NA	2976	0.25735	1	0.0407352	NA	NA	NA	NA	NA	NA	NA	NA	NA
1	11847436	T->C	22	0.106796	102	0.0467033	1	0.00204173	NA	NA	NA	NA	MTHFR	3_prime_UTR_variant	5456				rs2184226
1	11847436	T->C	22	0.106796	102	0.0467033	1	0.00204173	NA	NA	NA	NA	MTHFR	downstream_gene_variant					rs2184226
1	11847436	T->C	22	0.106796	102	0.0467033	1	0.00204173	NA	NA	NA	NA	MTHFR	intron_variant					rs2184226
1	11847436	T->C	22	0.106796	102	0.0467033	1	0.00204173	NA	NA	NA	NA	MTHFR	intron_variant&nc_transcript_variant					rs2184226
1	11847436	T->C	22	0.106796	102	0.0467033	1	0.00204173	NA	NA	NA	NA	MTHFR	upstream_gene_variant					rs2184226
1	11847740	CCT->C	10	0.0485437	21	0.00961538	1	8.85201e-05	NA	NA	NA	NA	MTHFR	3_prime_UTR_variant&feature_truncation	5150-5151				rs35562212
1	11847740	CCT->C	10	0.0485437	21	0.00961538	1	8.85201e-05	NA	NA	NA	NA	MTHFR	downstream_gene_variant					rs35562212
1	11847740	CCT->C	10	0.0485437	21	0.00961538	1	8.85201e-05	NA	NA	NA	NA	MTHFR	intron_variant&feature_truncation					rs35562212
1	11847740	CCT->C	10	0.0485437	21	0.00961538	1	8.85201e-05	NA	NA	NA	NA	MTHFR	non_coding_exon_variant&nc_transcript_variant&feature_truncation	416-417				rs35562212
1	11847740	CCT->C	10	0.0485437	21	0.00961538	1	8.85201e-05	NA	NA	NA	NA	MTHFR	upstream_gene_variant					rs35562212
1	11847759	C->T	96	0.466019	1397	0.639652	0.134118	1.25299e-05	NA	NA	NA	NA	MTHFR	3_prime_UTR_variant	5133				rs3737966
1	11847759	C->T	96	0.466019	1397	0.639652	0.134118	1.25299e-05	NA	NA	NA	NA	MTHFR	downstream_gene_variant					rs3737966
1	11847759	C->T	96	0.466019	1397	0.639652	0.134118	1.25299e-05	NA	NA	NA	NA	MTHFR	intron_variant					rs3737966
1	11847759	C->T	96	0.466019	1397	0.639652	0.134118	1.25299e-05	NA	NA	NA	NA	MTHFR	non_coding_exon_variant&nc_transcript_variant	434				rs3737966
1	11847759	C->T	96	0.466019	1397	0.639652	0.134118	1.25299e-05	NA	NA	NA	NA	MTHFR	upstream_gene_variant					rs3737966
1	11849447	A->G	204	0.990291	2065	0.945513	1	0.0286335	NA	NA	NA	NA	MTHFR	3_prime_UTR_variant	4436				rs868014
1	11849447	A->G	204	0.990291	2065	0.945513	1	0.0286335	NA	NA	NA	NA	MTHFR	downstream_gene_variant					rs868014
1	11849447	A->G	204	0.990291	2065	0.945513	1	0.0286335	NA	NA	NA	NA	MTHFR	missense_variant	2429	2431	811	Arg > Gly	rs868014	benign(0.074)	tolerated(0.2)
1	11849447	A->G	204	0.990291	2065	0.945513	1	0.0286335	NA	NA	NA	NA	MTHFR	non_coding_exon_variant&nc_transcript_variant	588				rs868014
1	11849447	A->G	204	0.990291	2065	0.945513	1	0.0286335	NA	NA	NA	NA	MTHFR	synonymous_variant	1529	1530	510	Pro > Pro	rs868014
1	11850750	G->A	6	0.0291262	16	0.00732601	1	0.0214731	228	0.0258273	1	1	MTHFR	downstream_gene_variant					rs35737219
1	11850750	G->A	6	0.0291262	16	0.00732601	1	0.0214731	228	0.0258273	1	1	MTHFR	missense_variant	3133	2081	694	Thr > Met	rs35737219	benign(0.001)	tolerated(0.19)
1	11854457	G->A	204	0.990291	2022	0.925824	1	0.00387668	8574	0.00301389	0	0	MTHFR	downstream_gene_variant					rs4846051;rs4846051&CM044675
1	11854457	G->A	204	0.990291	2022	0.925824	1	0.00387668	8574	0.00301389	0	0	MTHFR	synonymous_variant	2480	1428	476	Phe > Phe	rs4846051;rs4846051&CM044675
1	11854755	G->A	125	0.606796	NA	NA	NA	NA	5053	0.292006	2.5538e-17	1.8121e-21	NA	NA	NA	NA	NA	NA	NA	NA	NA
1	11866183	C->T	11	0.0533981	40	0.018315	1	0.00878857	NA	NA	NA	NA	CLCN6	5_prime_UTR_variant	795				rs13306560
1	11866183	C->T	11	0.0533981	40	0.018315	1	0.00878857	NA	NA	NA	NA	CLCN6	upstream_gene_variant					rs13306560
1	11884555	A->G	204	0.990291	2183	0.999542	1	0.0345908	8591	0.0010459	0	0	CLCN6	downstream_gene_variant					rs198400
1	11884555	A->G	204	0.990291	2183	0.999542	1	0.0345908	8591	0.0010459	0	0	CLCN6	missense_variant	645	593	198	Glu > Gly	rs198400	benign(0)	tolerated(1)
1	11884555	A->G	204	0.990291	2183	0.999542	1	0.0345908	8591	0.0010459	0	0	CLCN6	non_coding_exon_variant&nc_transcript_variant	593				rs198400
1	11887316	C->A	6	0.0291262	NA	NA	NA	NA	832	0.0882102	1	0.021049	NA	NA	NA	NA	NA	NA	NA	NA	NA
1	11900385	C->T	40	0.194175	269	0.123168	1	0.0191433	NA	NA	NA	NA	NPPA-AS1	3_prime_UTR_variant	2671				rs198411
1	11900385	C->T	40	0.194175	269	0.123168	1	0.0191433	NA	NA	NA	NA	NPPA-AS1	downstream_gene_variant					rs198411
1	11900385	C->T	40	0.194175	269	0.123168	1	0.0191433	NA	NA	NA	NA	NPPA-AS1	upstream_gene_variant					rs198411
1	11905981	A->G	41	0.199029	304	0.139194	1	0.0720821	476	0.130125	1	0.0303816	NPPA	3_prime_UTR_variant	683				rs5067
1	11905981	A->G	41	0.199029	304	0.139194	1	0.0720821	476	0.130125	1	0.0303816	NPPA	downstream_gene_variant					rs5067
1	11905981	A->G	41	0.199029	304	0.139194	1	0.0720821	476	0.130125	1	0.0303816	NPPA	intron_variant&nc_transcript_variant					rs5067
1	11905995	C->A	18	0.0873786	44	0.0201465	0.00263822	3.41032e-07	204	0.0602484	1	0.392008	NPPA	3_prime_UTR_variant	669				rs5066
1	11905995	C->A	18	0.0873786	44	0.0201465	0.00263822	3.41032e-07	204	0.0602484	1	0.392008	NPPA	downstream_gene_variant					rs5066
1	11905995	C->A	18	0.0873786	44	0.0201465	0.00263822	3.41032e-07	204	0.0602484	1	0.392008	NPPA	intron_variant&nc_transcript_variant					rs5066
1	11917618	A->AT	6	0.0291262	385	0.176282	0.00882367	1.03942e-06	NA	NA	NA	NA	NPPB	3_prime_UTR_variant&feature_elongation	596-597				rs3831247
1	11918379	C->A	1	0.00485437	123	0.0563187	1	0.0104046	28	0.00324543	1	1	NPPB	missense_variant	378	280	94	Val > Phe	rs35640285	possibly_damaging(0.882)	tolerated(0.2)
1	12009956	G->A	23	0.11165	544	0.249084	1	0.000109316	1293	0.130699	1	0.822105	PLOD1	missense_variant	332	295	99	Ala > Thr	rs7551175	benign(0.001)	tolerated(1)
1	12009956	G->A	23	0.11165	544	0.249084	1	0.000109316	1293	0.130699	1	0.822105	PLOD1	non_coding_exon_variant&nc_transcript_variant	338				rs7551175
1	12009956	G->A	23	0.11165	544	0.249084	1	0.000109316	1293	0.130699	1	0.822105	PLOD1	upstream_gene_variant					rs7551175
1	12024235	C->T	43	0.208738	704	0.322344	1	0.00477914	2761	0.243025	1	0.601534	PLOD1	synonymous_variant	1392	1347	449	Asn > Asn	rs1130529
1	12024235	C->T	43	0.208738	704	0.322344	1	0.00477914	2761	0.243025	1	0.601534	PLOD1	upstream_gene_variant					rs1130529
1	12062205	A->G	95	0.461165	NA	NA	NA	NA	5602	0.258493	1.14906e-05	6.56455e-10	NA	NA	NA	NA	NA	NA	NA	NA	NA
1	12069725	G->A	2	0.00970874	6	0.00274725	1	0.524273	4	0.000464784	1	0.00141718	MFN2	missense_variant	2468	2146	716	Ala > Thr	rs144860227	benign(0.178)	tolerated(0.53)
1	12071680	A->G	129	0.626214	1524	0.697802	1	0.104685	2086	0.256194	6.30124e-27	5.03455e-31	MFN2	3_prime_UTR_variant	2654				rs1042842
1	12082334	A->T	50	0.242718	346	0.158425	1	0.0106127	2149	0.200074	1	0.389565	MIIP	downstream_gene_variant					rs11553925
1	12082334	A->T	50	0.242718	346	0.158425	1	0.0106127	2149	0.200074	1	0.389565	MIIP	missense_variant	466	297	99	Lys > Asn	rs11553925	possibly_damaging(0.754)	tolerated(0.06)
1	12082334	A->T	50	0.242718	346	0.158425	1	0.0106127	2149	0.200074	1	0.389565	MIIP	non_coding_exon_variant&nc_transcript_variant	270				rs11553925
1	12082334	A->T	50	0.242718	346	0.158425	1	0.0106127	2149	0.200074	1	0.389565	MIIP	upstream_gene_variant					rs11553925
1	12082926	A->G	146	0.708738	1438	0.658425	1	0.326162	6143	0.222212	2.34554e-56	2.42609e-60	MIIP	downstream_gene_variant					rs2295283;rs2295283&CM100611
1	12082926	A->G	146	0.708738	1438	0.658425	1	0.326162	6143	0.222212	2.34554e-56	2.42609e-60	MIIP	missense_variant	668	499	167	Lys > Glu	rs2295283;rs2295283&CM100611	benign(0)	tolerated(1)
1	12082926	A->G	146	0.708738	1438	0.658425	1	0.326162	6143	0.222212	2.34554e-56	2.42609e-60	MIIP	non_coding_exon_variant&nc_transcript_variant	472				rs2295283;rs2295283&CM100611
1	12089230	C->T	2	0.00970874	NA	NA	NA	NA	1	0.000115987	0.00723799	3.70267e-07	NA	NA	NA	NA	NA	NA	NA	NA	NA
1	12175658	G->A	5	0.0242718	10	0.00457875	1	0.0122986	103	0.0118352	1	0.462287	TNFRSF8	3_prime_UTR_variant&NMD_transcript_variant	859				rs2230624
1	12175658	G->A	5	0.0242718	10	0.00457875	1	0.0122986	103	0.0118352	1	0.462287	TNFRSF8	missense_variant	859	485	162	Cys > Tyr	rs2230624	possibly_damaging(0.845)	deleterious(0)
1	12175729	C->T	204	0.990291	2184	1	1	0.00394479	NA	NA	NA	NA	TNFRSF8	3_prime_UTR_variant&NMD_transcript_variant	930				rs1763642
1	12175729	C->T	204	0.990291	2184	1	1	0.00394479	NA	NA	NA	NA	TNFRSF8	missense_variant	930	556	186	Arg > Cys	rs1763642	benign(0)	tolerated(1)
1	12186058	A->G	4	0.0194175	171	0.0782967	1	0.0122612	166	0.0189365	1	1	TNFRSF8	3_prime_UTR_variant&NMD_transcript_variant	1245				rs2230625
1	12186058	A->G	4	0.0194175	171	0.0782967	1	0.0122612	166	0.0189365	1	1	TNFRSF8	5_prime_UTR_variant	103				rs2230625
1	12186058	A->G	4	0.0194175	171	0.0782967	1	0.0122612	166	0.0189365	1	1	TNFRSF8	missense_variant	1245	871	291	Ser > Gly	rs2230625	benign(0.002)	tolerated(0.68)
1	12186058	A->G	4	0.0194175	171	0.0782967	1	0.0122612	166	0.0189365	1	1	TNFRSF8	non_coding_exon_variant&nc_transcript_variant	68				rs2230625
1	12198297	T->C	27	0.131068	638	0.292125	0.130834	1.22492e-05	1166	0.119516	1	0.990878	TNFRSF8	3_prime_UTR_variant&NMD_transcript_variant	1385				rs476488
1	12198297	T->C	27	0.131068	638	0.292125	0.130834	1.22492e-05	1166	0.119516	1	0.990878	TNFRSF8	5_prime_UTR_variant	246				rs476488
1	12198297	T->C	27	0.131068	638	0.292125	0.130834	1.22492e-05	1166	0.119516	1	0.990878	TNFRSF8	intron_variant&nc_transcript_variant					rs476488
1	12198297	T->C	27	0.131068	638	0.292125	0.130834	1.22492e-05	1166	0.119516	1	0.990878	TNFRSF8	synonymous_variant	1385	1011	337	Ser > Ser	rs476488
1	12248942	A->G	56	0.271845	438	0.200549	1	0.0589152	2082	0.194907	1	0.0354709	TNFRSF1B	intron_variant&nc_transcript_variant					rs945439
1	12248942	A->G	56	0.271845	438	0.200549	1	0.0589152	2082	0.194907	1	0.0354709	TNFRSF1B	synonymous_variant	257	168	56	Lys > Lys	rs945439
1	12248942	A->G	56	0.271845	438	0.200549	1	0.0589152	2082	0.194907	1	0.0354709	TNFRSF1B	upstream_gene_variant					rs945439
1	12251808	T->G	75	0.364078	685	0.313645	1	0.314146	3158	0.268583	1	0.0144201	MIR4632	intron_variant					rs653667
1	12251808	T->G	75	0.364078	685	0.313645	1	0.314146	3158	0.268583	1	0.0144201	MIR4632	intron_variant&nc_transcript_variant					rs653667
1	12251808	T->G	75	0.364078	685	0.313645	1	0.314146	3158	0.268583	1	0.0144201	MIR4632	non_coding_exon_variant&nc_transcript_variant	39				rs653667
1	12251808	T->G	75	0.364078	685	0.313645	1	0.314146	3158	0.268583	1	0.0144201	MIR4632	upstream_gene_variant					rs653667
1	12252955	T->G	56	0.271845	430	0.196886	1	0.0429813	2069	0.193926	1	0.0317801	TNFRSF1B	downstream_gene_variant					rs1061622;COSM146406&rs1061622&CM022071
1	12252955	T->G	56	0.271845	430	0.196886	1	0.0429813	2069	0.193926	1	0.0317801	TNFRSF1B	missense_variant	676	587	196	Met > Arg	rs1061622;COSM146406&rs1061622&CM022071	benign(0.001)	tolerated(0.52)
1	12252955	T->G	56	0.271845	430	0.196886	1	0.0429813	2069	0.193926	1	0.0317801	TNFRSF1B	non_coding_exon_variant&nc_transcript_variant	576				rs1061622;COSM146406&rs1061622&CM022071
1	12267265	A->G	48	0.237624	1024	0.468864	4.41535e-05	7.47984e-09	NA	NA	NA	NA	TNFRSF1B	3_prime_UTR_variant	1663				rs1061624
1	12267265	A->G	48	0.237624	1024	0.468864	4.41535e-05	7.47984e-09	NA	NA	NA	NA	TNFRSF1B	non_coding_exon_variant&nc_transcript_variant	1563				rs1061624
1	12267292	C->T	53	0.273196	980	0.448718	0.349292	2.99692e-05	NA	NA	NA	NA	TNFRSF1B	3_prime_UTR_variant	1690				rs3397;rs3397&CR051714
1	12267292	C->T	53	0.273196	980	0.448718	0.349292	2.99692e-05	NA	NA	NA	NA	TNFRSF1B	non_coding_exon_variant&nc_transcript_variant	1590				rs3397;rs3397&CR051714
1	12318079	G->A	4	0.0194175	3	0.00137363	1	0.000594925	25	0.00289857	1	0.00285943	VPS13D	downstream_gene_variant					rs145431020
1	12318079	G->A	4	0.0194175	3	0.00137363	1	0.000594925	25	0.00289857	1	0.00285943	VPS13D	synonymous_variant	1159	1029	343	Leu > Leu	rs145431020
1	12339619	A->T	51	0.247573	374	0.171245	1	0.0280856	1970	0.186377	1	0.118199	VPS13D	missense_variant	4644	4514	1505	Glu > Val	rs4845898	benign(0.173)	deleterious(0.01)
1	12401868	A->C	167	0.81068	1741	0.797161	1	0.900325	6911	0.164156	1.44282e-129	2.15508e-133	VPS13D	downstream_gene_variant					rs28551666
1	12401868	A->C	167	0.81068	1741	0.797161	1	0.900325	6911	0.164156	1.44282e-129	2.15508e-133	VPS13D	non_coding_exon_variant&nc_transcript_variant	2471				rs28551666
1	12401868	A->C	167	0.81068	1741	0.797161	1	0.900325	6911	0.164156	1.44282e-129	2.15508e-133	VPS13D	synonymous_variant	8788	8658	2886	Pro > Pro	rs28551666
1	12401868	A->C	167	0.81068	1741	0.797161	1	0.900325	6911	0.164156	1.44282e-129	2.15508e-133	VPS13D	upstream_gene_variant					rs28551666
1	12418700	T->C	123	0.602941	NA	NA	NA	NA	7774	0.0876304	1.12476e-140	1.74031e-144	NA	NA	NA	NA	NA	NA	NA	NA	NA
1	12569358	C->T	2	0.00990099	110	0.0503663	1	0.0468356	NA	NA	NA	NA	VPS13D	3_prime_UTR_variant	13577				rs1061030
1	12569358	C->T	2	0.00990099	110	0.0503663	1	0.0468356	NA	NA	NA	NA	VPS13D	downstream_gene_variant					rs1061030
1	12569358	C->T	2	0.00990099	110	0.0503663	1	0.0468356	NA	NA	NA	NA	VPS13D	non_coding_exon_variant&nc_transcript_variant	2933				rs1061030
1	12638964	T->C	133	0.645631	1711	0.783425	1	8.22565e-05	7365	0.125572	2.0897e-104	2.82125e-108	DHRS3	downstream_gene_variant					rs2275875
1	12638964	T->C	133	0.645631	1711	0.783425	1	8.22565e-05	7365	0.125572	2.0897e-104	2.82125e-108	DHRS3	intron_variant&nc_transcript_variant					rs2275875
1	12638964	T->C	133	0.645631	1711	0.783425	1	8.22565e-05	7365	0.125572	2.0897e-104	2.82125e-108	DHRS3	synonymous_variant	864	480	160	Pro > Pro	rs2275875
1	12640650	C->T	36	0.174757	211	0.0966117	1	0.00333044	1781	0.171563	1	1	DHRS3	5_prime_UTR_variant	368				rs11540058
1	12640650	C->T	36	0.174757	211	0.0966117	1	0.00333044	1781	0.171563	1	1	DHRS3	non_coding_exon_variant&nc_transcript_variant	182				rs11540058
1	12640650	C->T	36	0.174757	211	0.0966117	1	0.00333044	1781	0.171563	1	1	DHRS3	synonymous_variant	624	240	80	Thr > Thr	rs11540058
1	12776134	C->A	132	0.640777	1603	0.733974	1	0.0196406	NA	NA	NA	NA	AADACL3	5_prime_UTR_variant	17				rs3010874
1	12776134	C->A	132	0.640777	1603	0.733974	1	0.0196406	NA	NA	NA	NA	AADACL3	upstream_gene_variant					rs3010874
1	12776344	A->T	173	0.839806	1488	0.681319	0.362011	3.09994e-05	6978	0.144343	2.13823e-167	3.57384e-171	AADACL3	5_prime_UTR_variant	199				rs3000859
1	12776344	A->T	173	0.839806	1488	0.681319	0.362011	3.09994e-05	6978	0.144343	2.13823e-167	3.57384e-171	AADACL3	initiator_codon_variant	227	1	1	Met > Leu	rs3000859	benign(0)	tolerated(1)
1	12779560	T->C	169	0.820388	1862	0.852564	1	0.457818	6892	0.145765	4.96623e-156	8.01135e-160	AADACL3	intron_variant					rs3010876
1	12779560	T->C	169	0.820388	1862	0.852564	1	0.457818	6892	0.145765	4.96623e-156	8.01135e-160	AADACL3	synonymous_variant	286	81	27	Asp > Asp	rs3010876
1	12779618	T->C	169	0.820388	1860	0.851648	1	0.479575	6915	0.145639	3.24536e-156	5.23952e-160	AADACL3	intron_variant					rs3010877
1	12779618	T->C	169	0.820388	1860	0.851648	1	0.479575	6915	0.145639	3.24536e-156	5.23952e-160	AADACL3	missense_variant	344	139	47	Ser > Pro	rs3010877	benign(0)	tolerated(1)
1	12785494	G->T	145	0.703883	1529	0.700092	1	1	5994	0.211327	4.3838e-60	4.66262e-64	AADACL3	missense_variant	789	584	195	Cys > Phe	rs7513079	benign(0.043)	tolerated(0.59)
1	12786070	A->G	111	0.538835	1683	0.770604	3.92695e-08	9.28357e-12	NA	NA	NA	NA	AADACL3	3_prime_UTR_variant	1176				rs3000930
1	12786070	A->G	111	0.538835	1683	0.770604	3.92695e-08	9.28357e-12	NA	NA	NA	NA	AADACL3	downstream_gene_variant					rs3000930
1	12806196	C->A	5	0.0242718	341	0.156136	0.0497315	5.06999e-06	NA	NA	NA	NA	C1orf158	5_prime_UTR_variant	34				rs3000920
1	12806196	C->A	5	0.0242718	341	0.156136	0.0497315	5.06999e-06	NA	NA	NA	NA	C1orf158	upstream_gene_variant					rs3000920
1	12820870	T->C	166	0.805825	1812	0.82967	1	0.656656	6789	0.17395	7.17447e-118	1.02566e-121	C1orf158	missense_variant	463	457	153	Phe > Leu	rs1132185	benign(0)	tolerated(0.54)
1	12821075	A->G	9	0.0436893	217	0.099359	1	0.0409126	NA	NA	NA	NA	C1orf158	3_prime_UTR_variant	668				rs12059239
1	12835868	T->C	164	0.796117	1611	0.737637	1	0.182191	6910	0.164237	1.36917e-123	1.99559e-127	PRAMEF12	missense_variant	497	470	157	Met > Thr	rs1812242	benign(0)	tolerated(1)
1	12837463	C->T	4	0.0196078	104	0.047619	1	0.210104	844	0.0893693	1	0.00435539	PRAMEF12	synonymous_variant	1200	1173	391	Ala > Ala	rs112368379
1	12837634	T->A	97	0.470874	1526	0.698718	3.8433e-06	7.43098e-10	6981	0.158431	1.46471e-28	1.19169e-32	PRAMEF12	synonymous_variant	1371	1344	448	Ile > Ile	rs848578
1	12837840	G->C	114	0.553398	1520	0.695971	1	0.000260601	NA	NA	NA	NA	PRAMEF12	3_prime_UTR_variant	1577				rs848577
1	13802019	T->C	1	0.00537634	165	0.0755495	1	0.00285872	NA	NA	NA	NA	LRRC38	3_prime_UTR_variant	1635				rs3795749
1	13910417	C->T	82	0.398058	1166	0.533883	1	0.00143796	2817	0.246997	0.16742	7.83877e-06	PDPN	synonymous_variant	161	117	39	Pro > Pro	rs355025
1	13910417	C->T	82	0.398058	1166	0.533883	1	0.00143796	2817	0.246997	0.16742	7.83877e-06	PDPN	synonymous_variant&NMD_transcript_variant	91	93	31	Pro > Pro	rs355025
1	13910417	C->T	82	0.398058	1166	0.533883	1	0.00143796	2817	0.246997	0.16742	7.83877e-06	PDPN	upstream_gene_variant					rs355025
1	13940864	C->G	196	0.951456	2124	0.972527	1	0.274176	8211	0.0432755	0	0	PDPN	3_prime_UTR_variant&NMD_transcript_variant	403				rs2486188
1	13940864	C->G	196	0.951456	2124	0.972527	1	0.274176	8211	0.0432755	0	0	PDPN	missense_variant	469	425	142	Ala > Gly	rs2486188	benign(0.001)	tolerated(1)
1	13942731	T->C	17	0.0867347	540	0.247253	0.061783	6.17706e-06	NA	NA	NA	NA	PDPN	3_prime_UTR_variant	977				rs11880
1	13942731	T->C	17	0.0867347	540	0.247253	0.061783	6.17706e-06	NA	NA	NA	NA	PDPN	3_prime_UTR_variant&NMD_transcript_variant	771				rs11880
1	13942731	T->C	17	0.0867347	540	0.247253	0.061783	6.17706e-06	NA	NA	NA	NA	PDPN	downstream_gene_variant					rs11880
1	14075880	C->T	9	0.0436893	29	0.0132784	1	0.00969741	170	0.019429	1	0.102075	PRDM2	3_prime_UTR_variant&NMD_transcript_variant	278				rs75417771
1	14075880	C->T	9	0.0436893	29	0.0132784	1	0.00969741	170	0.019429	1	0.102075	PRDM2	non_coding_exon_variant&nc_transcript_variant	334				rs75417771
1	14075880	C->T	9	0.0436893	29	0.0132784	1	0.00969741	170	0.019429	1	0.102075	PRDM2	synonymous_variant	1265	409	137	Leu > Leu	rs75417771
1	14075880	C->T	9	0.0436893	29	0.0132784	1	0.00969741	170	0.019429	1	0.102075	PRDM2	upstream_gene_variant					rs75417771
1	14106394	A->ACTC	81	0.393204	1108	0.507326	1	0.00931034	3443	0.294349	1	0.0134521	PRDM2	downstream_gene_variant					rs2308040;COSM112121&rs2308040
1	14106394	A->ACTC	81	0.393204	1108	0.507326	1	0.00931034	3443	0.294349	1	0.0134521	PRDM2	inframe_insertion	1722-1723	1501-1502	501	Thr > TP	rs2308040;COSM112121&rs2308040
1	14106394	A->ACTC	81	0.393204	1108	0.507326	1	0.00931034	3443	0.294349	1	0.0134521	PRDM2	intron_variant&NMD_transcript_variant&feature_elongation					rs2308040;COSM112121&rs2308040
1	14106394	A->ACTC	81	0.393204	1108	0.507326	1	0.00931034	3443	0.294349	1	0.0134521	PRDM2	intron_variant&feature_elongation					rs2308040;COSM112121&rs2308040
1	14107360	T->A	16	0.0776699	41	0.0187729	0.0449889	4.62563e-06	388	0.0431684	1	0.100074	PRDM2	downstream_gene_variant					rs41269807
1	14107360	T->A	16	0.0776699	41	0.0187729	0.0449889	4.62563e-06	388	0.0431684	1	0.100074	PRDM2	intron_variant					rs41269807
1	14107360	T->A	16	0.0776699	41	0.0187729	0.0449889	4.62563e-06	388	0.0431684	1	0.100074	PRDM2	intron_variant&NMD_transcript_variant					rs41269807
1	14107360	T->A	16	0.0776699	41	0.0187729	0.0449889	4.62563e-06	388	0.0431684	1	0.100074	PRDM2	missense_variant	2688	2467	823	Ser > Thr	rs41269807	unknown(0)	tolerated(0.08)
1	14107568	C->T	3	0.0145631	2	0.000915751	1	0.00454357	7	0.000813338	0.333553	1.53006e-05	PRDM2	downstream_gene_variant					rs41269809
1	14107568	C->T	3	0.0145631	2	0.000915751	1	0.00454357	7	0.000813338	0.333553	1.53006e-05	PRDM2	intron_variant					rs41269809
1	14107568	C->T	3	0.0145631	2	0.000915751	1	0.00454357	7	0.000813338	0.333553	1.53006e-05	PRDM2	intron_variant&NMD_transcript_variant					rs41269809
1	14107568	C->T	3	0.0145631	2	0.000915751	1	0.00454357	7	0.000813338	0.333553	1.53006e-05	PRDM2	missense_variant	2896	2675	892	Ala > Val	rs41269809	benign(0.016)	tolerated(0.32)
1	14143003	A->G	169	0.820388	1821	0.833791	1	0.886181	7255	0.135244	8.15636e-172	1.37846e-175	PRDM2	missense_variant	245	101	34	Gln > Arg	rs1046331	benign(0)
1	14143003	A->G	169	0.820388	1821	0.833791	1	0.886181	7255	0.135244	8.15636e-172	1.37846e-175	PRDM2	synonymous_variant	5974	5118	1706	Pro > Pro	rs1046331
1	14149601	C->T	115	0.558252	NA	NA	NA	NA	2414	0.194431	1.36491e-32	1.16034e-36	NA	NA	NA	NA	NA	NA	NA	NA	NA
1	14149622	T->C	115	0.558252	NA	NA	NA	NA	5457	0.192425	4.35673e-34	3.75418e-38	NA	NA	NA	NA	NA	NA	NA	NA	NA
1	14149844	T->A	106	0.514563	1624	0.74359	3.95318e-07	8.49599e-11	NA	NA	NA	NA	PRDM2	3_prime_UTR_variant	498				rs1046333
1	15392437	C->T	1	0.00485437	176	0.0805861	1	0.000789719	NA	NA	NA	NA	KAZN	3_prime_UTR_variant	1627				rs12071870
1	15392437	C->T	1	0.00485437	176	0.0805861	1	0.000789719	NA	NA	NA	NA	KAZN	downstream_gene_variant					rs12071870
1	15392437	C->T	1	0.00485437	176	0.0805861	1	0.000789719	NA	NA	NA	NA	KAZN	intron_variant					rs12071870
1	15392437	C->T	1	0.00485437	176	0.0805861	1	0.000789719	NA	NA	NA	NA	KAZN	non_coding_exon_variant&nc_transcript_variant	4973				rs12071870
1	15438990	G->A	94	0.456311	998	0.45696	1	1	3476	0.287987	0.0324171	1.59753e-06	TMEM51-AS1	downstream_gene_variant					rs10803354
1	15438990	G->A	94	0.456311	998	0.45696	1	1	3476	0.287987	0.0324171	1.59753e-06	TMEM51-AS1	missense_variant	2410	2116	706	Ala > Thr	rs10803354	benign(0.001)	tolerated(0.62)
1	15439088	C->CT	13	0.0631068	NA	NA	NA	NA	2065	0.217163	0.0245666	1.21901e-06	NA	NA	NA	NA	NA	NA	NA	NA	NA
1	15439227	C->A	17	0.0885417	902	0.413004	1.83383e-13	6.28022e-17	NA	NA	NA	NA	TMEM51-AS1	downstream_gene_variant					rs12046842
1	15439227	C->A	17	0.0885417	902	0.413004	1.83383e-13	6.28022e-17	NA	NA	NA	NA	TMEM51-AS1	intron_variant					rs12046842
1	15441275	C->T	97	0.470874	1340	0.613553	1	0.000560234	NA	NA	NA	NA	TMEM51-AS1	3_prime_UTR_variant	2766				rs1055412
1	15441275	C->T	97	0.470874	1340	0.613553	1	0.000560234	NA	NA	NA	NA	TMEM51-AS1	downstream_gene_variant					rs1055412
1	15495110	A->G	37	0.179612	581	0.266026	1	0.0294215	NA	NA	NA	NA	C1orf195	intron_variant					rs78615461
1	15495110	A->G	37	0.179612	581	0.266026	1	0.0294215	NA	NA	NA	NA	C1orf195	missense_variant	301	262	88	Tyr > His	rs78615461	unknown(0)
1	15541407	C->T	32	0.15534	909	0.416209	4.37095e-08	1.02822e-11	NA	NA	NA	NA	TMEM51	5_prime_UTR_variant	277				rs3753316
1	15541412	G->A	16	0.0776699	405	0.18544	1	0.000920116	NA	NA	NA	NA	TMEM51	5_prime_UTR_variant	282				rs3753315
1	15541537	C->T	179	0.868932	1902	0.870879	1	1	7466	0.115076	5.10532e-240	9.98888e-244	TMEM51	5_prime_UTR_variant	407				rs3753314
1	15546077	G->A	66	0.320388	418	0.191392	1	0.000125217	3040	0.261168	1	0.207292	TMEM51	3_prime_UTR_variant	1049				rs3753313
1	15546077	G->A	66	0.320388	418	0.191392	1	0.000125217	3040	0.261168	1	0.207292	TMEM51	downstream_gene_variant					rs3753313
1	15546077	G->A	66	0.320388	418	0.191392	1	0.000125217	3040	0.261168	1	0.207292	TMEM51	synonymous_variant	1015	600	200	Pro > Pro	rs3753313
1	15573775	A->G	39	0.195	1092	0.5	2.6779e-11	8.05141e-15	NA	NA	NA	NA	FHAD1	5_prime_UTR_variant	8				rs1780598
1	15573775	A->G	39	0.195	1092	0.5	2.6779e-11	8.05141e-15	NA	NA	NA	NA	FHAD1	5_prime_UTR_variant&NMD_transcript_variant	8				rs1780598
1	15573775	A->G	39	0.195	1092	0.5	2.6779e-11	8.05141e-15	NA	NA	NA	NA	FHAD1	upstream_gene_variant					rs1780598
1	15599025	G->A	13	0.0631068	269	0.123168	1	0.0453659	513	0.138836	1	0.0139171	FHAD1	intron_variant					rs75432354
1	15599025	G->A	13	0.0631068	269	0.123168	1	0.0453659	513	0.138836	1	0.0139171	FHAD1	splice_region_variant&synonymous_variant	438	300	100	Pro > Pro	rs75432354
1	15599025	G->A	13	0.0631068	269	0.123168	1	0.0453659	513	0.138836	1	0.0139171	FHAD1	splice_region_variant&synonymous_variant&NMD_transcript_variant	438	300	100	Pro > Pro	rs75432354
1	15616139	G->A	68	0.330097	473	0.216575	1	0.00155272	NA	NA	NA	NA	FHAD1	downstream_gene_variant					rs486557
1	15616139	G->A	68	0.330097	473	0.216575	1	0.00155272	NA	NA	NA	NA	FHAD1	missense_variant	683	545	182	Arg > His	rs486557	benign(0.001)	tolerated(0.72)
1	15616139	G->A	68	0.330097	473	0.216575	1	0.00155272	NA	NA	NA	NA	FHAD1	missense_variant&NMD_transcript_variant	683	545	182	Arg > His	rs486557	benign(0)	tolerated(0.29)
1	15687059	A->G	76	0.368932	562	0.257326	1	0.00358834	901	0.220671	0.183575	8.57668e-06	FHAD1	intron_variant&NMD_transcript_variant					rs4661330
1	15687059	A->G	76	0.368932	562	0.257326	1	0.00358834	901	0.220671	0.183575	8.57668e-06	FHAD1	missense_variant	461	461	154	Glu > Gly	rs4661330	probably_damaging(0.984)	deleterious(0.01)
1	15687059	A->G	76	0.368932	562	0.257326	1	0.00358834	901	0.220671	0.183575	8.57668e-06	FHAD1	non_coding_exon_variant&nc_transcript_variant	515				rs4661330
1	15687059	A->G	76	0.368932	562	0.257326	1	0.00358834	901	0.220671	0.183575	8.57668e-06	FHAD1	upstream_gene_variant					rs4661330
1	15708540	A->G	61	0.296117	834	0.381868	1	0.0551114	836	0.208064	1	0.0169537	FHAD1	intron_variant&NMD_transcript_variant					rs1010294
1	15708540	A->G	61	0.296117	834	0.381868	1	0.0551114	836	0.208064	1	0.0169537	FHAD1	missense_variant	1678	1678	560	Ile > Val	rs1010294	benign(0.001)	tolerated(1)
1	15708540	A->G	61	0.296117	834	0.381868	1	0.0551114	836	0.208064	1	0.0169537	FHAD1	missense_variant&NMD_transcript_variant	1022	1024	342	Ile > Val	rs1010294	benign(0.001)	tolerated(1)
1	15708540	A->G	61	0.296117	834	0.381868	1	0.0551114	836	0.208064	1	0.0169537	FHAD1	non_coding_exon_variant&nc_transcript_variant	189				rs1010294
1	15708540	A->G	61	0.296117	834	0.381868	1	0.0551114	836	0.208064	1	0.0169537	FHAD1	upstream_gene_variant					rs1010294
1	15723843	G->A	100	0.485437	746	0.341575	1	0.000348036	1470	0.315993	0.0863131	4.1312e-06	FHAD1	3_prime_UTR_variant&NMD_transcript_variant	1558				rs2294490
1	15723843	G->A	100	0.485437	746	0.341575	1	0.000348036	1470	0.315993	0.0863131	4.1312e-06	FHAD1	intron_variant&NMD_transcript_variant					rs2294490
1	15723843	G->A	100	0.485437	746	0.341575	1	0.000348036	1470	0.315993	0.0863131	4.1312e-06	FHAD1	non_coding_exon_variant&nc_transcript_variant	511				rs2294490
1	15723843	G->A	100	0.485437	746	0.341575	1	0.000348036	1470	0.315993	0.0863131	4.1312e-06	FHAD1	synonymous_variant	1878	1878	626	Leu > Leu	rs2294490
1	15724033	A->G	121	0.587379	1603	0.733974	1	8.62071e-05	NA	NA	NA	NA	FHAD1	3_prime_UTR_variant	2068				rs2253372
1	15724033	A->G	121	0.587379	1603	0.733974	1	8.62071e-05	NA	NA	NA	NA	FHAD1	3_prime_UTR_variant&NMD_transcript_variant	1748				rs2253372
1	15724033	A->G	121	0.587379	1603	0.733974	1	8.62071e-05	NA	NA	NA	NA	FHAD1	downstream_gene_variant					rs2253372
1	15724033	A->G	121	0.587379	1603	0.733974	1	8.62071e-05	NA	NA	NA	NA	FHAD1	intron_variant&NMD_transcript_variant					rs2253372
1	15724033	A->G	121	0.587379	1603	0.733974	1	8.62071e-05	NA	NA	NA	NA	FHAD1	intron_variant&nc_transcript_variant					rs2253372
1	15772057	G->T	81	0.393204	NA	NA	NA	NA	3117	0.266205	1	0.000408302	NA	NA	NA	NA	NA	NA	NA	NA	NA
1	15783553	T->TG	45	0.218447	NA	NA	NA	NA	1326	0.138413	1	0.00795411	NA	NA	NA	NA	NA	NA	NA	NA	NA
1	15789176	C->T	57	0.276699	NA	NA	NA	NA	989	0.198954	1	0.0384093	NA	NA	NA	NA	NA	NA	NA	NA	NA
1	15789297	A->C	70	0.339806	801	0.366758	1	0.708484	2851	0.248974	1	0.0182897	CELA2A	non_coding_exon_variant&nc_transcript_variant	323				rs3815787;rs3815787&COSM301916
1	15789297	A->C	70	0.339806	801	0.366758	1	0.708484	2851	0.248974	1	0.0182897	CELA2A	synonymous_variant	322	297	99	Ala > Ala	rs3815787;rs3815787&COSM301916
1	15789297	A->C	70	0.339806	801	0.366758	1	0.708484	2851	0.248974	1	0.0182897	CELA2A	upstream_gene_variant					rs3815787;rs3815787&COSM301916
1	15789861	T->C	2	0.00990099	NA	NA	NA	NA	681	0.0733757	1	0.00501087	NA	NA	NA	NA	NA	NA	NA	NA	NA
1	15808872	G->A	43	0.208738	701	0.320971	1	0.00535839	2111	0.197087	1	1	CELA2B	downstream_gene_variant					rs3766160
1	15808872	G->A	43	0.208738	701	0.320971	1	0.00535839	2111	0.197087	1	1	CELA2B	missense_variant	365	340	114	Asp > Asn	rs3766160	benign(0)	tolerated(1)
1	15808872	G->A	43	0.208738	701	0.320971	1	0.00535839	2111	0.197087	1	1	CELA2B	non_coding_exon_variant&nc_transcript_variant	689				rs3766160
1	15808872	G->A	43	0.208738	701	0.320971	1	0.00535839	2111	0.197087	1	1	CELA2B	upstream_gene_variant					rs3766160
1	15809876	G->A	18	0.0873786	765	0.350275	2.95523e-09	7.70594e-13	2111	0.197197	1	0.000730784	CELA2B	downstream_gene_variant					rs10927792
1	15809876	G->A	18	0.0873786	765	0.350275	2.95523e-09	7.70594e-13	2111	0.197197	1	0.000730784	CELA2B	synonymous_variant	499	474	158	Thr > Thr	rs10927792
1	15809876	G->A	18	0.0873786	765	0.350275	2.95523e-09	7.70594e-13	2111	0.197197	1	0.000730784	CELA2B	upstream_gene_variant					rs10927792
1	15812432	A->G	154	0.747573	2171	0.994048	5.80994e-89	9.74822e-92	8598	0.000232946	0	0	CELA2B	downstream_gene_variant					rs6429745
1	15812432	A->G	154	0.747573	2171	0.994048	5.80994e-89	9.74822e-92	8598	0.000232946	0	0	CELA2B	missense_variant	555	530	177	Gln > Arg	rs6429745	benign(0.001)	tolerated(0.32)
1	15812432	A->G	154	0.747573	2171	0.994048	5.80994e-89	9.74822e-92	8598	0.000232946	0	0	CELA2B	non_coding_exon_variant&nc_transcript_variant	77				rs6429745
1	15813969	A->C	95	0.461165	NA	NA	NA	NA	4764	0.30846	0.587389	2.64173e-05	NA	NA	NA	NA	NA	NA	NA	NA	NA
1	15818149	T->A	6	0.0340909	514	0.235348	0.000110499	1.76686e-08	NA	NA	NA	NA	CASP9	3_prime_UTR_variant	3641				rs4646106
1	15818149	T->A	6	0.0340909	514	0.235348	0.000110499	1.76686e-08	NA	NA	NA	NA	CASP9	downstream_gene_variant					rs4646106
1	15832543	T->C	117	0.567961	1310	0.599817	1	0.625806	4542	0.320588	1.43033e-08	8.76108e-13	CASP9	3_prime_UTR_variant&NMD_transcript_variant	712				rs1052576;rs1052576&CM096313
1	15832543	T->C	117	0.567961	1310	0.599817	1	0.625806	4542	0.320588	1.43033e-08	8.76108e-13	CASP9	downstream_gene_variant					rs1052576;rs1052576&CM096313
1	15832543	T->C	117	0.567961	1310	0.599817	1	0.625806	4542	0.320588	1.43033e-08	8.76108e-13	CASP9	intron_variant					rs1052576;rs1052576&CM096313
1	15832543	T->C	117	0.567961	1310	0.599817	1	0.625806	4542	0.320588	1.43033e-08	8.76108e-13	CASP9	missense_variant	757	662	221	Gln > Arg	rs1052576;rs1052576&CM096313	benign(0.001)	tolerated(1)
1	15834297	G->A	90	0.436893	NA	NA	NA	NA	1687	0.319649	1	0.00314862	NA	NA	NA	NA	NA	NA	NA	NA	NA
1	15844615	A->G	117	0.567961	1309	0.599359	1	0.634382	4542	0.320588	1.43033e-08	8.76108e-13	CASP9	downstream_gene_variant					rs1820204;COSM146414
1	15844615	A->G	117	0.567961	1309	0.599359	1	0.634382	4542	0.320588	1.43033e-08	8.76108e-13	CASP9	intron_variant&NMD_transcript_variant					rs1820204;COSM146414
1	15844615	A->G	117	0.567961	1309	0.599359	1	0.634382	4542	0.320588	1.43033e-08	8.76108e-13	CASP9	non_coding_exon_variant&nc_transcript_variant	423				rs1820204;COSM146414
1	15844615	A->G	117	0.567961	1309	0.599359	1	0.634382	4542	0.320588	1.43033e-08	8.76108e-13	CASP9	synonymous_variant	555	408	136	Phe > Phe	rs1820204;COSM146414
1	15844615	A->G	117	0.567961	1309	0.599359	1	0.634382	4542	0.320588	1.43033e-08	8.76108e-13	CASP9	synonymous_variant&NMD_transcript_variant	400	402	134	Phe > Phe	rs1820204;COSM146414
1	15850603	G->A	18	0.0873786	510	0.233516	0.220414	1.97045e-05	1607	0.162012	1	0.0249249	CASP9	intron_variant					rs4645983
1	15850603	G->A	18	0.0873786	510	0.233516	0.220414	1.97045e-05	1607	0.162012	1	0.0249249	CASP9	intron_variant&nc_transcript_variant					rs4645983
1	15850603	G->A	18	0.0873786	510	0.233516	0.220414	1.97045e-05	1607	0.162012	1	0.0249249	CASP9	non_coding_exon_variant&nc_transcript_variant	108				rs4645983
1	15850603	G->A	18	0.0873786	510	0.233516	0.220414	1.97045e-05	1607	0.162012	1	0.0249249	CASP9	synonymous_variant	240	93	31	Ser > Ser	rs4645983
1	15850603	G->A	18	0.0873786	510	0.233516	0.220414	1.97045e-05	1607	0.162012	1	0.0249249	CASP9	synonymous_variant&NMD_transcript_variant	85	87	29	Ser > Ser	rs4645983
1	15850603	G->A	18	0.0873786	510	0.233516	0.220414	1.97045e-05	1607	0.162012	1	0.0249249	CASP9	upstream_gene_variant					rs4645983
1	15850613	G->A	72	0.349515	1291	0.591117	3.73422e-06	7.22845e-10	NA	NA	NA	NA	CASP9	intron_variant					rs1052571
1	15850613	G->A	72	0.349515	1291	0.591117	3.73422e-06	7.22845e-10	NA	NA	NA	NA	CASP9	intron_variant&nc_transcript_variant					rs1052571
1	15850613	G->A	72	0.349515	1291	0.591117	3.73422e-06	7.22845e-10	NA	NA	NA	NA	CASP9	missense_variant	230	83	28	Ala > Val	rs1052571	unknown(0)	tolerated(0.28)
1	15850613	G->A	72	0.349515	1291	0.591117	3.73422e-06	7.22845e-10	NA	NA	NA	NA	CASP9	missense_variant&NMD_transcript_variant	75	77	26	Ala > Val	rs1052571	benign(0.153)	tolerated(0.28)
1	15850613	G->A	72	0.349515	1291	0.591117	3.73422e-06	7.22845e-10	NA	NA	NA	NA	CASP9	non_coding_exon_variant&nc_transcript_variant	98				rs1052571
1	15850613	G->A	72	0.349515	1291	0.591117	3.73422e-06	7.22845e-10	NA	NA	NA	NA	CASP9	upstream_gene_variant					rs1052571
1	15874961	T->A	65	0.315534	NA	NA	NA	NA	2618	0.233375	1	0.0346362	NA	NA	NA	NA	NA	NA	NA	NA	NA
1	15894959	T->C	14	0.0707071	801	0.366758	8.5807e-12	2.66068e-15	NA	NA	NA	NA	DNAJC16	3_prime_UTR_variant	2800				rs1467513
1	15894959	T->C	14	0.0707071	801	0.366758	8.5807e-12	2.66068e-15	NA	NA	NA	NA	DNAJC16	3_prime_UTR_variant&NMD_transcript_variant	3030				rs1467513
1	15894959	T->C	14	0.0707071	801	0.366758	8.5807e-12	2.66068e-15	NA	NA	NA	NA	DNAJC16	downstream_gene_variant					rs1467513
1	15894959	T->C	14	0.0707071	801	0.366758	8.5807e-12	2.66068e-15	NA	NA	NA	NA	DNAJC16	intron_variant					rs1467513
1	15894959	T->C	14	0.0707071	801	0.366758	8.5807e-12	2.66068e-15	NA	NA	NA	NA	DNAJC16	intron_variant&nc_transcript_variant					rs1467513
1	15909850	C->G	92	0.446602	1383	0.633242	0.021871	2.39105e-06	4755	0.308959	1	0.000206896	AGMAT	downstream_gene_variant					rs6429757
1	15909850	C->G	92	0.446602	1383	0.633242	0.021871	2.39105e-06	4755	0.308959	1	0.000206896	AGMAT	intron_variant&nc_transcript_variant					rs6429757
1	15909850	C->G	92	0.446602	1383	0.633242	0.021871	2.39105e-06	4755	0.308959	1	0.000206896	AGMAT	missense_variant	456	313	105	Gly > Arg	rs6429757	benign(0.002)	tolerated(1)
1	15911597	A->G	68	0.330097	1367	0.625916	2.30447e-11	6.95793e-15	NA	NA	NA	NA	AGMAT	5_prime_UTR_variant	9				rs6687585
1	15911597	A->G	68	0.330097	1367	0.625916	2.30447e-11	6.95793e-15	NA	NA	NA	NA	AGMAT	downstream_gene_variant					rs6687585
1	15911597	A->G	68	0.330097	1367	0.625916	2.30447e-11	6.95793e-15	NA	NA	NA	NA	AGMAT	intron_variant&nc_transcript_variant					rs6687585
1	15959886	C->G	96	0.466019	NA	NA	NA	NA	5071	0.290956	0.0100485	5.10616e-07	NA	NA	NA	NA	NA	NA	NA	NA	NA
1	15987234	A->G	4	0.0194175	3	0.00137363	1	0.000594925	24	0.00278323	1	0.00207947	RSC1A1	3_prime_UTR_variant	2320				rs115451047
1	15987234	A->G	4	0.0194175	3	0.00137363	1	0.000594925	24	0.00278323	1	0.00207947	RSC1A1	3_prime_UTR_variant&NMD_transcript_variant	1758				rs115451047
1	15987234	A->G	4	0.0194175	3	0.00137363	1	0.000594925	24	0.00278323	1	0.00207947	RSC1A1	downstream_gene_variant					rs115451047
1	15987234	A->G	4	0.0194175	3	0.00137363	1	0.000594925	24	0.00278323	1	0.00207947	RSC1A1	missense_variant	871	871	291	Thr > Ala	rs115451047	benign(0.02)	tolerated(0.45)
1	16011003	CGG->C	2	0.0104167	NA	NA	NA	NA	494	0.242633	4.51293e-08	2.73312e-12	NA	NA	NA	NA	NA	NA	NA	NA	NA
1	16011003	CGG->C	2	0.0104167	NA	NA	NA	NA	494	0.242633	4.51293e-08	2.73312e-12	NA	NA	NA	NA	NA	NA	NA	NA	NA
1	16042723	TTC->T	2	0.00970874	NA	NA	NA	NA	1420	0.152393	0.00375407	1.95148e-07	NA	NA	NA	NA	NA	NA	NA	NA	NA
1	16042723	TTC->T	2	0.00970874	NA	NA	NA	NA	1420	0.152393	0.00375407	1.95148e-07	NA	NA	NA	NA	NA	NA	NA	NA	NA
1	16054610	C->T	3	0.0145631	4	0.0018315	1	0.0345782	36	0.00420425	1	0.269309	PLEKHM2	intron_variant&nc_transcript_variant					rs150750784
1	16054610	C->T	3	0.0145631	4	0.0018315	1	0.0345782	36	0.00420425	1	0.269309	PLEKHM2	synonymous_variant	1906	1737	579	His > His	rs150750784
1	16054610	C->T	3	0.0145631	4	0.0018315	1	0.0345782	36	0.00420425	1	0.269309	PLEKHM2	upstream_gene_variant					rs150750784
1	16069644	C->T	29	0.140777	420	0.192308	1	0.193521	2385	0.217154	1	0.0472998	TMEM82	downstream_gene_variant					rs11584945
1	16069644	C->T	29	0.140777	420	0.192308	1	0.193521	2385	0.217154	1	0.0472998	TMEM82	intron_variant&nc_transcript_variant					rs11584945
1	16069644	C->T	29	0.140777	420	0.192308	1	0.193521	2385	0.217154	1	0.0472998	TMEM82	non_coding_exon_variant&nc_transcript_variant	231				rs11584945
1	16069644	C->T	29	0.140777	420	0.192308	1	0.193521	2385	0.217154	1	0.0472998	TMEM82	synonymous_variant	429	291	97	Leu > Leu	rs11584945
1	16070871	C->T	9	0.0436893	247	0.113095	1	0.0122566	642	0.0700261	1	0.439368	TMEM82	downstream_gene_variant					rs7511651
1	16070871	C->T	9	0.0436893	247	0.113095	1	0.0122566	642	0.0700261	1	0.439368	TMEM82	intron_variant&nc_transcript_variant					rs7511651
1	16070871	C->T	9	0.0436893	247	0.113095	1	0.0122566	642	0.0700261	1	0.439368	TMEM82	missense_variant	691	553	185	Arg > Cys	rs7511651	possibly_damaging(0.86)	deleterious(0.01)
1	16070871	C->T	9	0.0436893	247	0.113095	1	0.0122566	642	0.0700261	1	0.439368	TMEM82	non_coding_exon_variant&nc_transcript_variant	493				rs7511651
1	16070912	T->C	11	0.0533981	259	0.11859	1	0.0237327	683	0.0736709	1	0.655287	TMEM82	downstream_gene_variant					rs7525747
1	16070912	T->C	11	0.0533981	259	0.11859	1	0.0237327	683	0.0736709	1	0.655287	TMEM82	intron_variant&nc_transcript_variant					rs7525747
1	16070912	T->C	11	0.0533981	259	0.11859	1	0.0237327	683	0.0736709	1	0.655287	TMEM82	non_coding_exon_variant&nc_transcript_variant	534				rs7525747
1	16070912	T->C	11	0.0533981	259	0.11859	1	0.0237327	683	0.0736709	1	0.655287	TMEM82	synonymous_variant	732	594	198	His > His	rs7525747
1	16096934	C->T	98	0.475728	1364	0.624542	1	0.000273947	6122	0.223687	2.17243e-12	1.43168e-16	FBLIM1	downstream_gene_variant					rs10927851;rs10927851&CM066072
1	16096934	C->T	98	0.475728	1364	0.624542	1	0.000273947	6122	0.223687	2.17243e-12	1.43168e-16	FBLIM1	missense_variant	779	572	191	Ser > Phe	rs10927851;rs10927851&CM066072	probably_damaging(0.937)	deleterious(0.03)
1	16133838	A->T	8	0.039604	307	0.140568	1	0.000514427	1036	0.107513	1	0.0141916	UQCRHL	downstream_gene_variant					rs66673012
1	16133838	A->T	8	0.039604	307	0.140568	1	0.000514427	1036	0.107513	1	0.0141916	UQCRHL	non_coding_exon_variant&nc_transcript_variant	357				rs66673012
1	16256007	T->C	113	0.548544	1320	0.604396	1	0.278017	4956	0.297615	1.73419e-09	1.08326e-13	SPEN	missense_variant	3476	3272	1091	Leu > Pro	rs848209	benign(0.001)	tolerated(0.66)
1	16259813	A->G	113	0.548544	1320	0.604396	1	0.278017	4955	0.297672	1.76471e-09	1.10219e-13	SPEN	missense_variant	7282	7078	2360	Asn > Asp	rs848210	benign(0)	tolerated(0.77)
1	16265904	T->A	19	0.092233	95	0.0434982	1	0.0120851	678	0.0730759	1	0.693892	SPEN	downstream_gene_variant					rs41269155
1	16265904	T->A	19	0.092233	95	0.0434982	1	0.0120851	678	0.0730759	1	0.693892	SPEN	non_coding_exon_variant&nc_transcript_variant	408				rs41269155
1	16265904	T->A	19	0.092233	95	0.0434982	1	0.0120851	678	0.0730759	1	0.693892	SPEN	synonymous_variant	11181	10977	3659	Ile > Ile	rs41269155
1	16271260	G->A	54	0.262136	398	0.182234	1	0.0239847	2602	0.23228	1	0.684727	ZBTB17	downstream_gene_variant					rs9661939
1	16271260	G->A	54	0.262136	398	0.182234	1	0.0239847	2602	0.23228	1	0.684727	ZBTB17	non_coding_exon_variant&nc_transcript_variant	711				rs9661939
1	16271260	G->A	54	0.262136	398	0.182234	1	0.0239847	2602	0.23228	1	0.684727	ZBTB17	synonymous_variant	1235	1002	334	Phe > Phe	rs9661939
1	16271260	G->A	54	0.262136	398	0.182234	1	0.0239847	2602	0.23228	1	0.684727	ZBTB17	upstream_gene_variant					rs9661939
1	16272250	A->G	69	0.334951	1028	0.470696	1	0.00140596	4180	0.327586	1	1	ZBTB17	downstream_gene_variant					rs848217
1	16272250	A->G	69	0.334951	1028	0.470696	1	0.00140596	4180	0.327586	1	1	ZBTB17	non_coding_exon_variant&nc_transcript_variant	451				rs848217
1	16272250	A->G	69	0.334951	1028	0.470696	1	0.00140596	4180	0.327586	1	1	ZBTB17	synonymous_variant	854	621	207	Ala > Ala	rs848217
1	16272250	A->G	69	0.334951	1028	0.470696	1	0.00140596	4180	0.327586	1	1	ZBTB17	upstream_gene_variant					rs848217
1	16342237	A->G	41	0.20098	1401	0.641484	2.35166e-29	1.45164e-32	5031	0.293218	1	0.0242352	HSPB7	downstream_gene_variant					rs1739840
1	16342237	A->G	41	0.20098	1401	0.641484	2.35166e-29	1.45164e-32	5031	0.293218	1	0.0242352	HSPB7	non_coding_exon_variant&nc_transcript_variant	988				rs1739840
1	16342237	A->G	41	0.20098	1401	0.641484	2.35166e-29	1.45164e-32	5031	0.293218	1	0.0242352	HSPB7	synonymous_variant	476	366	122	Thr > Thr	rs1739840
1	16342237	A->G	41	0.20098	1401	0.641484	2.35166e-29	1.45164e-32	5031	0.293218	1	0.0242352	HSPB7	upstream_gene_variant					rs1739840
1	16344360	A->G	112	0.543689	1395	0.638736	1	0.0292983	5031	0.293218	1.47449e-09	9.22534e-14	HSPB7	intron_variant					rs732286
1	16344360	A->G	112	0.543689	1395	0.638736	1	0.0292983	5031	0.293218	1.47449e-09	9.22534e-14	HSPB7	non_coding_exon_variant&nc_transcript_variant	179				rs732286
1	16344360	A->G	112	0.543689	1395	0.638736	1	0.0292983	5031	0.293218	1.47449e-09	9.22534e-14	HSPB7	synonymous_variant	209	99	33	Ala > Ala	rs732286
1	16344360	A->G	112	0.543689	1395	0.638736	1	0.0292983	5031	0.293218	1.47449e-09	9.22534e-14	HSPB7	upstream_gene_variant					rs732286
1	16344402	G->A	112	0.543689	1396	0.639194	1	0.0283472	5029	0.293403	1.56056e-09	9.75713e-14	HSPB7	intron_variant					rs945416
1	16344402	G->A	112	0.543689	1396	0.639194	1	0.0283472	5029	0.293403	1.56056e-09	9.75713e-14	HSPB7	non_coding_exon_variant&nc_transcript_variant	137				rs945416
1	16344402	G->A	112	0.543689	1396	0.639194	1	0.0283472	5029	0.293403	1.56056e-09	9.75713e-14	HSPB7	synonymous_variant	167	57	19	Ser > Ser	rs945416
1	16344402	G->A	112	0.543689	1396	0.639194	1	0.0283472	5029	0.293403	1.56056e-09	9.75713e-14	HSPB7	upstream_gene_variant					rs945416
1	16344494	G->A	112	0.543689	1395	0.638736	1	0.0292983	5002	0.293408	1.56778e-09	9.80167e-14	HSPB7	5_prime_UTR_variant	75				rs1572381
1	16344494	G->A	112	0.543689	1395	0.638736	1	0.0292983	5002	0.293408	1.56778e-09	9.80167e-14	HSPB7	intron_variant					rs1572381
1	16344494	G->A	112	0.543689	1395	0.638736	1	0.0292983	5002	0.293408	1.56778e-09	9.80167e-14	HSPB7	non_coding_exon_variant&nc_transcript_variant	45				rs1572381
1	16344494	G->A	112	0.543689	1395	0.638736	1	0.0292983	5002	0.293408	1.56778e-09	9.80167e-14	HSPB7	upstream_gene_variant					rs1572381
1	16344625	C->G	109	0.529126	1384	0.6337	1	0.0149495	NA	NA	NA	NA	HSPB7	5_prime_UTR_variant	661				rs945417
1	16344625	C->G	109	0.529126	1384	0.6337	1	0.0149495	NA	NA	NA	NA	HSPB7	intron_variant					rs945417
1	16344625	C->G	109	0.529126	1384	0.6337	1	0.0149495	NA	NA	NA	NA	HSPB7	upstream_gene_variant					rs945417
1	16344730	T->C	132	0.640777	1666	0.762821	1	0.000891962	NA	NA	NA	NA	HSPB7	5_prime_UTR_variant	556				rs945418
1	16344730	T->C	132	0.640777	1666	0.762821	1	0.000891962	NA	NA	NA	NA	HSPB7	intron_variant					rs945418
1	16344730	T->C	132	0.640777	1666	0.762821	1	0.000891962	NA	NA	NA	NA	HSPB7	upstream_gene_variant					rs945418
1	16344858	C->T	85	0.412621	1367	0.625916	0.000343683	5.10937e-08	NA	NA	NA	NA	HSPB7	5_prime_UTR_variant	428				rs945419
1	16344858	C->T	85	0.412621	1367	0.625916	0.000343683	5.10937e-08	NA	NA	NA	NA	HSPB7	intron_variant					rs945419
1	16344858	C->T	85	0.412621	1367	0.625916	0.000343683	5.10937e-08	NA	NA	NA	NA	HSPB7	upstream_gene_variant					rs945419
1	16351275	A->G	86	0.417476	1365	0.625	0.00091497	1.28004e-07	4748	0.309348	1	0.00609871	CLCNKA	downstream_gene_variant					rs10927887
1	16351275	A->G	86	0.417476	1365	0.625	0.00091497	1.28004e-07	4748	0.309348	1	0.00609871	CLCNKA	intron_variant					rs10927887
1	16351275	A->G	86	0.417476	1365	0.625	0.00091497	1.28004e-07	4748	0.309348	1	0.00609871	CLCNKA	intron_variant&nc_transcript_variant					rs10927887
1	16351275	A->G	86	0.417476	1365	0.625	0.00091497	1.28004e-07	4748	0.309348	1	0.00609871	CLCNKA	missense_variant	327	247	83	Arg > Gly	rs10927887	benign(0)	tolerated(0.61)
1	16351275	A->G	86	0.417476	1365	0.625	0.00091497	1.28004e-07	4748	0.309348	1	0.00609871	CLCNKA	non_coding_exon_variant&nc_transcript_variant	405				rs10927887
1	16351275	A->G	86	0.417476	1365	0.625	0.00091497	1.28004e-07	4748	0.309348	1	0.00609871	CLCNKA	upstream_gene_variant					rs10927887
1	16356497	C->G	3	0.0145631	114	0.0521978	1	0.0732692	771	0.082275	1	0.00378749	CLCNKA	downstream_gene_variant					rs7411607
1	16356497	C->G	3	0.0145631	114	0.0521978	1	0.0732692	771	0.082275	1	0.00378749	CLCNKA	non_coding_exon_variant&nc_transcript_variant	1939				rs7411607
1	16356497	C->G	3	0.0145631	114	0.0521978	1	0.0732692	771	0.082275	1	0.00378749	CLCNKA	synonymous_variant	1354	1335	445	Ala > Ala	rs7411607
1	16356501	G->A	90	0.436893	1382	0.632784	0.00530124	6.49662e-07	4681	0.313044	1	0.001174	CLCNKA	downstream_gene_variant					rs1805152;rs1805152&CM072953
1	16356501	G->A	90	0.436893	1382	0.632784	0.00530124	6.49662e-07	4681	0.313044	1	0.001174	CLCNKA	missense_variant	1358	1339	447	Ala > Thr	rs1805152;rs1805152&CM072953	benign(0.016)	tolerated(0.14)
1	16356501	G->A	90	0.436893	1382	0.632784	0.00530124	6.49662e-07	4681	0.313044	1	0.001174	CLCNKA	non_coding_exon_variant&nc_transcript_variant	1943				rs1805152;rs1805152&CM072953
1	16356522	A->G	19	0.092233	100	0.0457875	1	0.0208587	702	0.0754677	1	0.782201	CLCNKA	downstream_gene_variant					rs34471231
1	16356522	A->G	19	0.092233	100	0.0457875	1	0.0208587	702	0.0754677	1	0.782201	CLCNKA	missense_variant	1379	1360	454	Thr > Ala	rs34471231	benign(0)	tolerated(0.77)
1	16356522	A->G	19	0.092233	100	0.0457875	1	0.0208587	702	0.0754677	1	0.782201	CLCNKA	non_coding_exon_variant&nc_transcript_variant	1964				rs34471231
1	16356583	C->T	85	0.412621	NA	NA	NA	NA	3351	0.280395	1	0.000269738	NA	NA	NA	NA	NA	NA	NA	NA	NA
1	16358685	C->G	114	0.553398	NA	NA	NA	NA	4874	0.302095	2.07567e-09	1.29446e-13	NA	NA	NA	NA	NA	NA	NA	NA	NA
1	16358932	T->C	134	0.650485	NA	NA	NA	NA	5707	0.251718	2.3434e-33	2.0065e-37	NA	NA	NA	NA	NA	NA	NA	NA	NA
1	16359052	A->G	80	0.38835	NA	NA	NA	NA	7283	0.132803	2.72738e-21	2.04176e-25	NA	NA	NA	NA	NA	NA	NA	NA	NA
1	16371067	G->T	127	0.616505	1303	0.596612	1	0.830429	5523	0.26351	1.71439e-24	1.33126e-28	CLCNKB	missense_variant	191	80	27	Arg > Leu	rs2015352	benign(0.101)	deleterious(0.01)
1	16371067	G->T	127	0.616505	1303	0.596612	1	0.830429	5523	0.26351	1.71439e-24	1.33126e-28	CLCNKB	upstream_gene_variant					rs2015352
1	16372003	G->C	80	0.38835	NA	NA	NA	NA	5529	0.263131	1	0.000446161	NA	NA	NA	NA	NA	NA	NA	NA	NA
1	16373124	A->G	164	0.796117	1699	0.77793	1	0.817899	6981	0.158431	9.24141e-130	1.38303e-133	CLCNKB	synonymous_variant	435	324	108	Ser > Ser	rs5257
1	16373124	A->G	164	0.796117	1699	0.77793	1	0.817899	6981	0.158431	9.24141e-130	1.38303e-133	CLCNKB	upstream_gene_variant					rs5257
1	16373199	CCTT->C	159	0.771845	NA	NA	NA	NA	6435	0.180455	9.08559e-100	1.20371e-103	NA	NA	NA	NA	NA	NA	NA	NA	NA
1	16374533	G->C	193	0.936893	1997	0.914377	1	0.543881	8053	0.0598013	0	0	CLCNKB	synonymous_variant	603	492	164	Gly > Gly	rs2014562
1	16374533	G->C	193	0.936893	1997	0.914377	1	0.543881	8053	0.0598013	0	0	CLCNKB	upstream_gene_variant					rs2014562
1	16374972	T->G	8	0.038835	NA	NA	NA	NA	1062	0.110464	1	0.00851596	NA	NA	NA	NA	NA	NA	NA	NA	NA
1	16375354	C->T	113	0.548544	1672	0.765568	1.41715e-06	2.88742e-10	NA	NA	NA	NA	CLCNKB	5_prime_UTR_variant	71				rs9442227
1	16375354	C->T	113	0.548544	1672	0.765568	1.41715e-06	2.88742e-10	NA	NA	NA	NA	CLCNKB	intron_variant					rs9442227
1	16375354	C->T	113	0.548544	1672	0.765568	1.41715e-06	2.88742e-10	NA	NA	NA	NA	CLCNKB	upstream_gene_variant					rs9442227
1	16376191	C->T	102	0.495146	1887	0.864011	3.42985e-36	2.48539e-39	NA	NA	NA	NA	CLCNKB	missense_variant	971	860	287	Ala > Val	rs7367494	benign(0.011)	tolerated(1)
1	16376191	C->T	102	0.495146	1887	0.864011	3.42985e-36	2.48539e-39	NA	NA	NA	NA	CLCNKB	upstream_gene_variant					rs7367494
1	16376230	A->AT	139	0.674757	NA	NA	NA	NA	7442	0.0836877	8.22758e-196	1.46398e-199	NA	NA	NA	NA	NA	NA	NA	NA	NA
1	16376278	G->A	192	0.932039	NA	NA	NA	NA	8045	0.0606227	0	0	NA	NA	NA	NA	NA	NA	NA	NA	NA
1	16376319	T->C	192	0.932039	1888	0.864469	1	0.0275667	8044	0.0607251	0	0	CLCNKB	synonymous_variant	987	876	292	Cys > Cys	rs7368151
1	16376319	T->C	192	0.932039	1888	0.864469	1	0.0275667	8044	0.0607251	0	0	CLCNKB	upstream_gene_variant					rs7368151
1	16376458	T->C	192	0.932039	NA	NA	NA	NA	7999	0.0651296	0	0	NA	NA	NA	NA	NA	NA	NA	NA	NA
1	16378355	C->G	2	0.00970874	NA	NA	NA	NA	3	0.000348878	1	0.000278234	NA	NA	NA	NA	NA	NA	NA	NA	NA
1	16380196	T->C	201	0.975728	1822	0.834249	0.0134357	1.52974e-06	8462	0.0153497	0	0	CLCNKB	downstream_gene_variant					rs5253
1	16380196	T->C	201	0.975728	1822	0.834249	0.0134357	1.52974e-06	8462	0.0153497	0	0	CLCNKB	missense_variant	1796	1685	562	Met > Thr	rs5253	benign(0.001)	tolerated(0.44)
1	16380243	A->G	105	0.509709	1534	0.702381	0.00206532	2.71467e-07	5593	0.259068	1.14499e-10	7.32795e-15	CLCNKB	downstream_gene_variant					rs2275166
1	16380243	A->G	105	0.509709	1534	0.702381	0.00206532	2.71467e-07	5593	0.259068	1.14499e-10	7.32795e-15	CLCNKB	missense_variant	1843	1732	578	Lys > Glu	rs2275166	benign(0.001)	tolerated(1)
1	16380252	C->T	104	0.504854	1400	0.641026	1	0.000898094	5399	0.271248	2.13092e-08	1.2991e-12	CLCNKB	downstream_gene_variant					rs2275167
1	16380252	C->T	104	0.504854	1400	0.641026	1	0.000898094	5399	0.271248	2.13092e-08	1.2991e-12	CLCNKB	synonymous_variant	1852	1741	581	Leu > Leu	rs2275167
1	16382877	A->G	96	0.466019	NA	NA	NA	NA	6800	0.173077	1.0161e-22	7.72935e-27	NA	NA	NA	NA	NA	NA	NA	NA	NA
1	16382880	T->A	12	0.0582524	NA	NA	NA	NA	2511	0.225992	0.00262276	1.37454e-07	NA	NA	NA	NA	NA	NA	NA	NA	NA
1	16384986	G->T	14	0.0679612	639	0.292582	8.72373e-07	1.82048e-10	NA	NA	NA	NA	FAM131C	downstream_gene_variant					rs28496958
1	16384986	G->T	14	0.0679612	639	0.292582	8.72373e-07	1.82048e-10	NA	NA	NA	NA	FAM131C	non_coding_exon_variant&nc_transcript_variant	863				rs28496958
1	16384986	G->T	14	0.0679612	639	0.292582	8.72373e-07	1.82048e-10	NA	NA	NA	NA	FAM131C	synonymous_variant	973	789	263	Leu > Leu	rs28496958
1	16385042	G->A	26	0.126214	773	0.353938	6.25903e-06	1.18408e-09	NA	NA	NA	NA	FAM131C	downstream_gene_variant					rs77667563
1	16385042	G->A	26	0.126214	773	0.353938	6.25903e-06	1.18408e-09	NA	NA	NA	NA	FAM131C	missense_variant	917	733	245	Arg > Trp	rs77667563	possibly_damaging(0.622)	tolerated(0.06)
1	16385042	G->A	26	0.126214	773	0.353938	6.25903e-06	1.18408e-09	NA	NA	NA	NA	FAM131C	non_coding_exon_variant&nc_transcript_variant	807				rs77667563
1	16385175	G->A	32	0.15534	1382	0.632784	4.59565e-35	3.26628e-38	NA	NA	NA	NA	FAM131C	downstream_gene_variant					rs17853748
1	16385175	G->A	32	0.15534	1382	0.632784	4.59565e-35	3.26628e-38	NA	NA	NA	NA	FAM131C	non_coding_exon_variant&nc_transcript_variant	674				rs17853748
1	16385175	G->A	32	0.15534	1382	0.632784	4.59565e-35	3.26628e-38	NA	NA	NA	NA	FAM131C	synonymous_variant	784	600	200	Ser > Ser	rs17853748
1	16385178	G->A	1	0.00485437	148	0.0677656	1	0.00315263	NA	NA	NA	NA	FAM131C	downstream_gene_variant					rs80297394;rs80297394&COSM676526
1	16385178	G->A	1	0.00485437	148	0.0677656	1	0.00315263	NA	NA	NA	NA	FAM131C	non_coding_exon_variant&nc_transcript_variant	671				rs80297394;rs80297394&COSM676526
1	16385178	G->A	1	0.00485437	148	0.0677656	1	0.00315263	NA	NA	NA	NA	FAM131C	synonymous_variant	781	597	199	Pro > Pro	rs80297394;rs80297394&COSM676526
1	16385184	G->A	28	0.135922	605	0.277015	1	0.000129749	NA	NA	NA	NA	FAM131C	downstream_gene_variant					rs75273615;rs75273615&COSM530219
1	16385184	G->A	28	0.135922	605	0.277015	1	0.000129749	NA	NA	NA	NA	FAM131C	non_coding_exon_variant&nc_transcript_variant	665				rs75273615;rs75273615&COSM530219
1	16385184	G->A	28	0.135922	605	0.277015	1	0.000129749	NA	NA	NA	NA	FAM131C	synonymous_variant	775	591	197	Ser > Ser	rs75273615;rs75273615&COSM530219
1	16385980	G->A	153	0.742718	NA	NA	NA	NA	6202	0.200271	9.6209e-77	1.13334e-80	NA	NA	NA	NA	NA	NA	NA	NA	NA
1	16386065	T->A	2	0.00970874	160	0.0732601	1	0.00423067	NA	NA	NA	NA	FAM131C	downstream_gene_variant					rs61769893;rs61769893&COSM300288
1	16386065	T->A	2	0.00970874	160	0.0732601	1	0.00423067	NA	NA	NA	NA	FAM131C	non_coding_exon_variant&nc_transcript_variant	560				rs61769893;rs61769893&COSM300288
1	16386065	T->A	2	0.00970874	160	0.0732601	1	0.00423067	NA	NA	NA	NA	FAM131C	synonymous_variant	670	486	162	Thr > Thr	rs61769893;rs61769893&COSM300288
1	16386416	G->A	137	0.665049	1578	0.722527	1	0.208103	6427	0.195605	8.95586e-58	9.35534e-62	FAM131C	downstream_gene_variant					rs9442230
1	16386416	G->A	137	0.665049	1578	0.722527	1	0.208103	6427	0.195605	8.95586e-58	9.35534e-62	FAM131C	non_coding_exon_variant&nc_transcript_variant	473				rs9442230
1	16386416	G->A	137	0.665049	1578	0.722527	1	0.208103	6427	0.195605	8.95586e-58	9.35534e-62	FAM131C	synonymous_variant	583	399	133	Asp > Asp	rs9442230
1	16386447	G->C	200	0.970874	1925	0.88141	1	0.000896208	NA	NA	NA	NA	FAM131C	downstream_gene_variant					rs11576236
1	16386447	G->C	200	0.970874	1925	0.88141	1	0.000896208	NA	NA	NA	NA	FAM131C	missense_variant	552	368	123	Pro > Arg	rs11576236	benign(0)	tolerated(0.88)
1	16386447	G->C	200	0.970874	1925	0.88141	1	0.000896208	NA	NA	NA	NA	FAM131C	non_coding_exon_variant&nc_transcript_variant	442				rs11576236
1	16388556	C->T	125	0.606796	NA	NA	NA	NA	5394	0.257856	3.1527e-24	2.44282e-28	NA	NA	NA	NA	NA	NA	NA	NA	NA
1	16388565	C->G	94	0.456311	NA	NA	NA	NA	3412	0.292624	0.0798722	3.83393e-06	NA	NA	NA	NA	NA	NA	NA	NA	NA
1	16388646	T->C	180	0.873786	1806	0.826923	1	0.227083	7283	0.114125	2.05892e-245	4.07546e-249	FAM131C	downstream_gene_variant					rs2863456
1	16388646	T->C	180	0.873786	1806	0.826923	1	0.227083	7283	0.114125	2.05892e-245	4.07546e-249	FAM131C	non_coding_exon_variant&nc_transcript_variant	290				rs2863456
1	16388646	T->C	180	0.873786	1806	0.826923	1	0.227083	7283	0.114125	2.05892e-245	4.07546e-249	FAM131C	synonymous_variant	400	216	72	Arg > Arg	rs2863456
1	16388709	G->T	110	0.533981	NA	NA	NA	NA	5014	0.28642	1.97214e-09	1.23043e-13	NA	NA	NA	NA	NA	NA	NA	NA	NA
1	16388737	G->A	18	0.0873786	NA	NA	NA	NA	2355	0.21954	1	5.42351e-05	NA	NA	NA	NA	NA	NA	NA	NA	NA
1	16389026	T->C	36	0.174757	575	0.263278	1	0.0243241	2327	0.221177	1	0.347462	FAM131C	missense_variant	326	142	48	Lys > Glu	rs2863458	possibly_damaging(0.543)	deleterious(0.01)
1	16389026	T->C	36	0.174757	575	0.263278	1	0.0243241	2327	0.221177	1	0.347462	FAM131C	non_coding_exon_variant&nc_transcript_variant	216				rs2863458
1	16451413	C->T	35	0.192308	2036	0.932234	8.44658e-179	4.10028e-181	NA	NA	NA	NA	EPHA2	3_prime_UTR_variant	3383				rs1803527
1	16451767	G->A	65	0.315534	504	0.230769	1	0.027973	2419	0.21953	1	0.00720402	EPHA2	synonymous_variant	3029	2874	958	Ile > Ile	rs3754334
1	16459745	G->A	3	0.0145631	347	0.158883	0.00407408	5.09948e-07	328	0.0367388	1	0.353965	EPHA2	downstream_gene_variant					rs10907223
1	16459745	G->A	3	0.0145631	347	0.158883	0.00407408	5.09948e-07	328	0.0367388	1	0.353965	EPHA2	non_coding_exon_variant&nc_transcript_variant	201				rs10907223
1	16459745	G->A	3	0.0145631	347	0.158883	0.00407408	5.09948e-07	328	0.0367388	1	0.353965	EPHA2	synonymous_variant	2138	1983	661	Leu > Leu	rs10907223
1	16464673	G->A	91	0.441748	692	0.31685	1	0.00190805	3467	0.28736	0.303247	1.39591e-05	EPHA2	non_coding_exon_variant&nc_transcript_variant	192				rs2230597
1	16464673	G->A	91	0.441748	692	0.31685	1	0.00190805	3467	0.28736	0.303247	1.39591e-05	EPHA2	synonymous_variant	1142	987	329	Pro > Pro	rs2230597
1	16464673	G->A	91	0.441748	692	0.31685	1	0.00190805	3467	0.28736	0.303247	1.39591e-05	EPHA2	upstream_gene_variant					rs2230597
1	16474839	AC->A	35	0.169903	NA	NA	NA	NA	3246	0.28231	1	0.00283522	NA	NA	NA	NA	NA	NA	NA	NA	NA
1	16475123	C->T	22	0.106796	502	0.229853	1	0.000434358	2973	0.256891	0.226968	1.05336e-05	EPHA2	non_coding_exon_variant&nc_transcript_variant	625				rs6678616
1	16475123	C->T	22	0.106796	502	0.229853	1	0.000434358	2973	0.256891	0.226968	1.05336e-05	EPHA2	synonymous_variant	728	573	191	Leu > Leu	rs6678616
1	16475123	C->T	22	0.106796	502	0.229853	1	0.000434358	2973	0.256891	0.226968	1.05336e-05	EPHA2	upstream_gene_variant					rs6678616
1	16475126	C->T	22	0.106796	502	0.229853	1	0.000434358	2971	0.256763	0.230893	1.07113e-05	EPHA2	non_coding_exon_variant&nc_transcript_variant	622				rs6678618;rs6678618&COSM1178394
1	16475126	C->T	22	0.106796	502	0.229853	1	0.000434358	2971	0.256763	0.230893	1.07113e-05	EPHA2	synonymous_variant	725	570	190	Ala > Ala	rs6678618;rs6678618&COSM1178394
1	16475126	C->T	22	0.106796	502	0.229853	1	0.000434358	2971	0.256763	0.230893	1.07113e-05	EPHA2	upstream_gene_variant					rs6678618;rs6678618&COSM1178394
1	16524869	T->C	15	0.0735294	475	0.217491	0.186756	1.69271e-05	NA	NA	NA	NA	ARHGEF19	3_prime_UTR_variant	1895				rs221031
1	16524869	T->C	15	0.0735294	475	0.217491	0.186756	1.69271e-05	NA	NA	NA	NA	ARHGEF19	downstream_gene_variant					rs221031
1	16524869	T->C	15	0.0735294	475	0.217491	0.186756	1.69271e-05	NA	NA	NA	NA	ARHGEF19	non_coding_exon_variant&nc_transcript_variant	1515				rs221031
1	16525056	G->T	58	0.281553	468	0.214286	1	0.0873483	2205	0.204072	1	0.0379449	ARHGEF19	3_prime_UTR_variant	1708				rs451260
1	16525056	G->T	58	0.281553	468	0.214286	1	0.0873483	2205	0.204072	1	0.0379449	ARHGEF19	downstream_gene_variant					rs451260
1	16525056	G->T	58	0.281553	468	0.214286	1	0.0873483	2205	0.204072	1	0.0379449	ARHGEF19	non_coding_exon_variant&nc_transcript_variant	1328				rs451260
1	16529117	T->C	59	0.286408	NA	NA	NA	NA	2213	0.204661	1	0.0254029	NA	NA	NA	NA	NA	NA	NA	NA	NA
1	16532498	G->A	21	0.101942	106	0.0485348	1	0.00816882	1029	0.106887	1	1	ARHGEF19	missense_variant	445	446	149	Pro > Leu	rs41269185	benign(0.275)	deleterious(0.05)
1	16532498	G->A	21	0.101942	106	0.0485348	1	0.00816882	1029	0.106887	1	1	ARHGEF19	non_coding_exon_variant&nc_transcript_variant	428				rs41269185
1	16532803	G->A	58	0.281553	485	0.22207	1	0.150009	2186	0.202858	1	0.0333419	ARHGEF19	non_coding_exon_variant&nc_transcript_variant	219				rs221050
1	16532803	G->A	58	0.281553	485	0.22207	1	0.150009	2186	0.202858	1	0.0333419	ARHGEF19	synonymous_variant	236	237	79	Ser > Ser	rs221050
1	16532848	A->G	58	0.281553	NA	NA	NA	NA	2153	0.200859	1	0.0267223	NA	NA	NA	NA	NA	NA	NA	NA	NA
1	16534730	G->A	18	0.0882353	NA	NA	NA	NA	2244	0.206973	1	0.000298157	NA	NA	NA	NA	NA	NA	NA	NA	NA
1	16558838	C->A	29	0.142157	NA	NA	NA	NA	3391	0.283885	1	8.02289e-05	NA	NA	NA	NA	NA	NA	NA	NA	NA
1	16577794	C->T	18	0.0873786	85	0.0389194	1	0.00840407	584	0.0635889	1	0.495395	FBXO42	missense_variant	1742	1525	509	Ala > Thr	rs35196193	benign(0.022)	tolerated(0.69)
1	16577908	G->C	79	0.383495	652	0.298535	1	0.0444318	3084	0.263951	1	0.000996416	FBXO42	missense_variant	1628	1411	471	Pro > Ala	rs12069239	benign(0)	tolerated(0.86)
1	16641899	C->T	53	0.257282	890	0.407509	1	0.000246186	3417	0.284347	1	0.775839	FBXO42	synonymous_variant	232	15	5	Ser > Ser	rs2273311
1	16641899	C->T	53	0.257282	890	0.407509	1	0.000246186	3417	0.284347	1	0.775839	FBXO42	upstream_gene_variant					rs2273311
1	16693725	T->TG	8	0.0481928	371	0.169872	1	0.000423405	1242	0.177075	1	0.000160548	SZRD1	5_prime_UTR_variant&feature_elongation	143-144				.
1	16693725	T->TG	8	0.0481928	371	0.169872	1	0.000423405	1242	0.177075	1	0.000160548	SZRD1	downstream_gene_variant					.
1	16693725	T->TG	8	0.0481928	371	0.169872	1	0.000423405	1242	0.177075	1	0.000160548	SZRD1	intron_variant&nc_transcript_variant&feature_elongation					.
1	16693725	T->TG	8	0.0481928	371	0.169872	1	0.000423405	1242	0.177075	1	0.000160548	SZRD1	upstream_gene_variant					.
1	16725330	G->A	8	0.039604	NA	NA	NA	NA	940	0.0985322	1	0.0343671	NA	NA	NA	NA	NA	NA	NA	NA	NA
1	16731609	G->C	11	0.0533981	NA	NA	NA	NA	161	0.018377	1	0.00423023	NA	NA	NA	NA	NA	NA	NA	NA	NA
1	16731646	T->C	90	0.436893	NA	NA	NA	NA	8593	0.000581661	0	0	NA	NA	NA	NA	NA	NA	NA	NA	NA
1	16731647	G->C	27	0.131068	NA	NA	NA	NA	2767	0.243467	1	0.00153391	NA	NA	NA	NA	NA	NA	NA	NA	NA
1	16736132	T->C	67	0.325243	436	0.199634	1	0.000250173	2822	0.247067	1	0.0555346	SPATA21	missense_variant	816	482	161	Gln > Arg	rs4661746	benign(0.045)	tolerated(0.22)
1	16736132	T->C	67	0.325243	436	0.199634	1	0.000250173	2822	0.247067	1	0.0555346	SPATA21	non_coding_exon_variant&nc_transcript_variant	1635				rs4661746
1	16736272	G->A	9	0.0436893	21	0.00961538	1	0.000677251	188	0.0214077	1	0.179021	SPATA21	non_coding_exon_variant&nc_transcript_variant	1495				rs41269195
1	16736272	G->A	9	0.0436893	21	0.00961538	1	0.000677251	188	0.0214077	1	0.179021	SPATA21	synonymous_variant	676	342	114	Ser > Ser	rs41269195
1	16748479	C->T	2	0.00970874	NA	NA	NA	NA	3	0.000348878	1	0.000278234	NA	NA	NA	NA	NA	NA	NA	NA	NA
1	16785564	C->T	31	0.150485	69	0.0315934	1.74889e-10	4.95016e-14	NA	NA	NA	NA	NECAP2	3_prime_UTR_variant	1061				rs11543230
1	16785564	C->T	31	0.150485	69	0.0315934	1.74889e-10	4.95016e-14	NA	NA	NA	NA	NECAP2	downstream_gene_variant					rs11543230
1	16785564	C->T	31	0.150485	69	0.0315934	1.74889e-10	4.95016e-14	NA	NA	NA	NA	NECAP2	intron_variant					rs11543230
1	16785564	C->T	31	0.150485	69	0.0315934	1.74889e-10	4.95016e-14	NA	NA	NA	NA	NECAP2	non_coding_exon_variant&nc_transcript_variant	3611				rs11543230
1	16785564	C->T	31	0.150485	69	0.0315934	1.74889e-10	4.95016e-14	NA	NA	NA	NA	NECAP2	splice_region_variant&intron_variant&NMD_transcript_variant					rs11543230
1	16785564	C->T	31	0.150485	69	0.0315934	1.74889e-10	4.95016e-14	NA	NA	NA	NA	NECAP2	upstream_gene_variant					rs11543230
1	16802533	G->A	16	0.0776699	74	0.0338828	1	0.0121543	NA	NA	NA	NA	CROCCP3	downstream_gene_variant					rs115349413
1	16802533	G->A	16	0.0776699	74	0.0338828	1	0.0121543	NA	NA	NA	NA	CROCCP3	non_coding_exon_variant&nc_transcript_variant	1396				rs115349413
1	17022952	C->A	187	0.907767	2099	0.961081	1	0.00328472	NA	NA	NA	NA	ESPNP	non_coding_exon_variant&nc_transcript_variant	1912				rs557690
1	17022952	C->A	187	0.907767	2099	0.961081	1	0.00328472	NA	NA	NA	NA	ESPNP	upstream_gene_variant					rs557690
1	17023126	C->G	50	0.242718	303	0.138736	1	0.000571373	NA	NA	NA	NA	ESPNP	non_coding_exon_variant&nc_transcript_variant	1738				rs2610633
1	17023126	C->G	50	0.242718	303	0.138736	1	0.000571373	NA	NA	NA	NA	ESPNP	upstream_gene_variant					rs2610633
1	17025992	G->A	13	0.0637255	452	0.20696	0.131746	1.233e-05	NA	NA	NA	NA	ESPNP	non_coding_exon_variant&nc_transcript_variant	1457				rs12026928
1	17026004	C->G	47	0.228155	977	0.447344	0.000204225	3.14385e-08	NA	NA	NA	NA	ESPNP	non_coding_exon_variant&nc_transcript_variant	1445				rs9661305
1	17026043	G->A	2	0.00970874	570	0.260989	1.37296e-10	3.9138e-14	NA	NA	NA	NA	ESPNP	non_coding_exon_variant&nc_transcript_variant	1406				rs678439
1	17029257	T->C	1	0.0060241	328	0.150183	0.0481534	4.92517e-06	NA	NA	NA	NA	ESPNP	downstream_gene_variant					rs12125112
1	17029257	T->C	1	0.0060241	328	0.150183	0.0481534	4.92517e-06	NA	NA	NA	NA	ESPNP	non_coding_exon_variant&nc_transcript_variant	1109				rs12125112
1	17034041	T->C	83	0.436842	1652	0.75641	3.919e-16	1.54779e-19	NA	NA	NA	NA	ESPNP	non_coding_exon_variant&nc_transcript_variant	549				rs2743505
1	17034041	T->C	83	0.436842	1652	0.75641	3.919e-16	1.54779e-19	NA	NA	NA	NA	ESPNP	splice_region_variant&non_coding_exon_variant&nc_transcript_variant	563				rs2743505
1	17034140	C->G	1	0.00490196	153	0.0700549	1	0.0026437	NA	NA	NA	NA	ESPNP	non_coding_exon_variant&nc_transcript_variant	450				rs2988286
1	17034167	G->A	3	0.0145631	151	0.0691392	1	0.0144348	NA	NA	NA	NA	ESPNP	non_coding_exon_variant&nc_transcript_variant	423				rs2988287
1	17248500	A->G	104	0.504854	1045	0.47848	1	0.735813	3945	0.324025	0.0100489	5.10616e-07	CROCC	5_prime_UTR_variant	56				rs6683035
1	17248500	A->G	104	0.504854	1045	0.47848	1	0.735813	3945	0.324025	0.0100489	5.10616e-07	CROCC	intron_variant&nc_transcript_variant					rs6683035
1	17248500	A->G	104	0.504854	1045	0.47848	1	0.735813	3945	0.324025	0.0100489	5.10616e-07	CROCC	upstream_gene_variant					rs6683035
1	17248532	A->G	204	0.990291	2184	1	1	0.00394479	NA	NA	NA	NA	CROCC	intron_variant&nc_transcript_variant					rs6586566
1	17248532	A->G	204	0.990291	2184	1	1	0.00394479	NA	NA	NA	NA	CROCC	missense_variant	88	19	7	Arg > Gly	rs6586566	unknown(0)	tolerated(1)
1	17248532	A->G	204	0.990291	2184	1	1	0.00394479	NA	NA	NA	NA	CROCC	upstream_gene_variant					rs6586566
1	17249128	C->T	16	0.0776699	NA	NA	NA	NA	350	0.0391148	1	0.0406786	NA	NA	NA	NA	NA	NA	NA	NA	NA
1	17249138	C->A	16	0.0776699	NA	NA	NA	NA	354	0.0395623	1	0.0458499	NA	NA	NA	NA	NA	NA	NA	NA	NA
1	17250836	A->G	10	0.05	787	0.360348	1.14216e-13	3.95347e-17	2771	0.243733	5.70471e-05	3.19753e-09	CROCC	intron_variant&nc_transcript_variant					rs57174186
1	17250836	A->G	10	0.05	787	0.360348	1.14216e-13	3.95347e-17	2771	0.243733	5.70471e-05	3.19753e-09	CROCC	synonymous_variant	61	63	21	Thr > Thr	rs57174186
1	17257840	C->G	14	0.0679612	48	0.021978	1	0.00108225	340	0.0380314	1	0.14628	CROCC	intron_variant&nc_transcript_variant					rs143501240
1	17257840	C->G	14	0.0679612	48	0.021978	1	0.00108225	340	0.0380314	1	0.14628	CROCC	missense_variant	482	484	162	Gln > Glu	rs143501240	possibly_damaging(0.67)	deleterious(0.03)
1	17257840	C->G	14	0.0679612	48	0.021978	1	0.00108225	340	0.0380314	1	0.14628	CROCC	non_coding_exon_variant&nc_transcript_variant	585				rs143501240
1	17263290	G->A	1	0.00561798	182	0.0833333	1	0.00184472	749	0.0801671	1	0.00250432	CROCC	intron_variant&nc_transcript_variant					rs57442576
1	17263290	G->A	1	0.00561798	182	0.0833333	1	0.00184472	749	0.0801671	1	0.00250432	CROCC	missense_variant	693	695	232	Arg > Gln	rs57442576	benign(0.069)	tolerated(0.08)
1	17263290	G->A	1	0.00561798	182	0.0833333	1	0.00184472	749	0.0801671	1	0.00250432	CROCC	non_coding_exon_variant&nc_transcript_variant	512				rs57442576
1	17263290	G->A	1	0.00561798	182	0.0833333	1	0.00184472	749	0.0801671	1	0.00250432	CROCC	upstream_gene_variant					rs57442576
1	17264890	T->G	3	0.0145631	NA	NA	NA	NA	578	0.0636564	1	0.0295444	NA	NA	NA	NA	NA	NA	NA	NA	NA
1	17264920	C->T	27	0.131068	628	0.287546	0.235661	2.09253e-05	NA	NA	NA	NA	CROCC	intron_variant&nc_transcript_variant					rs4463721;rs4463721&COSM1127264
1	17264920	C->T	27	0.131068	628	0.287546	0.235661	2.09253e-05	NA	NA	NA	NA	CROCC	missense_variant	894	896	299	Ala > Val	rs4463721;rs4463721&COSM1127264	benign(0.004)	tolerated(0.2)
1	17264920	C->T	27	0.131068	628	0.287546	0.235661	2.09253e-05	NA	NA	NA	NA	CROCC	non_coding_exon_variant&nc_transcript_variant	713				rs4463721;rs4463721&COSM1127264
1	17264920	C->T	27	0.131068	628	0.287546	0.235661	2.09253e-05	NA	NA	NA	NA	CROCC	upstream_gene_variant					rs4463721;rs4463721&COSM1127264
1	17264939	T->C	37	0.179612	657	0.300824	1	0.00184571	NA	NA	NA	NA	CROCC	intron_variant&nc_transcript_variant					rs4558023;COSM1127263
1	17264939	T->C	37	0.179612	657	0.300824	1	0.00184571	NA	NA	NA	NA	CROCC	non_coding_exon_variant&nc_transcript_variant	732				rs4558023;COSM1127263
1	17264939	T->C	37	0.179612	657	0.300824	1	0.00184571	NA	NA	NA	NA	CROCC	synonymous_variant	913	915	305	Asp > Asp	rs4558023;COSM1127263
1	17264939	T->C	37	0.179612	657	0.300824	1	0.00184571	NA	NA	NA	NA	CROCC	upstream_gene_variant					rs4558023;COSM1127263
1	17265366	C->G	66	0.320388	NA	NA	NA	NA	2719	0.240385	1	0.0448394	NA	NA	NA	NA	NA	NA	NA	NA	NA
1	17265416	G->T	10	0.0485437	39	0.0178571	1	0.0235312	353	0.0394895	1	0.948114	CROCC	missense_variant	965	967	323	Asp > Tyr	rs114323849	probably_damaging(0.992)	deleterious(0)
1	17265416	G->T	10	0.0485437	39	0.0178571	1	0.0235312	353	0.0394895	1	0.948114	CROCC	non_coding_exon_variant&nc_transcript_variant	13				rs114323849
1	17265560	C->T	26	0.127451	781	0.357601	5.36898e-06	1.02169e-09	NA	NA	NA	NA	CROCC	missense_variant	1109	1111	371	Pro > Ser	rs9435793	benign(0.008)	tolerated(0.84)
1	17265560	C->T	26	0.127451	781	0.357601	5.36898e-06	1.02169e-09	NA	NA	NA	NA	CROCC	non_coding_exon_variant&nc_transcript_variant	157				rs9435793
1	17272044	A->G	2	0.00970874	252	0.115385	0.47727	3.97791e-05	NA	NA	NA	NA	CROCC	downstream_gene_variant					rs2761550;rs2761550&COSM328618
1	17272044	A->G	2	0.00970874	252	0.115385	0.47727	3.97791e-05	NA	NA	NA	NA	CROCC	non_coding_exon_variant&nc_transcript_variant	505				rs2761550;rs2761550&COSM328618
1	17272044	A->G	2	0.00970874	252	0.115385	0.47727	3.97791e-05	NA	NA	NA	NA	CROCC	synonymous_variant	1657	1659	553	Thr > Thr	rs2761550;rs2761550&COSM328618
1	17272044	A->G	2	0.00970874	252	0.115385	0.47727	3.97791e-05	NA	NA	NA	NA	CROCC	upstream_gene_variant					rs2761550;rs2761550&COSM328618
1	17273443	C->T	12	0.0582524	56	0.025641	1	0.0422975	329	0.038136	1	0.4578	CROCC	downstream_gene_variant					rs74657070
1	17273443	C->T	12	0.0582524	56	0.025641	1	0.0422975	329	0.038136	1	0.4578	CROCC	missense_variant	2049	2051	684	Thr > Met	rs74657070	benign(0.037)	tolerated(0.12)
1	17273443	C->T	12	0.0582524	56	0.025641	1	0.0422975	329	0.038136	1	0.4578	CROCC	non_coding_exon_variant&nc_transcript_variant	897				rs74657070
1	17273443	C->T	12	0.0582524	56	0.025641	1	0.0422975	329	0.038136	1	0.4578	CROCC	upstream_gene_variant					rs74657070
1	17280022	A->T	4	0.0194175	NA	NA	NA	NA	1435	0.144206	0.100601	4.79005e-06	NA	NA	NA	NA	NA	NA	NA	NA	NA
1	17280025	T->C	4	0.0194175	NA	NA	NA	NA	1360	0.138409	0.22075	1.02558e-05	NA	NA	NA	NA	NA	NA	NA	NA	NA
1	17287414	T->C	9	0.0642857	630	0.288462	0.00158856	2.1438e-07	NA	NA	NA	NA	CROCC	synonymous_variant	3772	3774	1258	Ala > Ala	rs2273113
1	17294685	A->G	1	0.005	NA	NA	NA	NA	426	0.0477043	1	0.035983	NA	NA	NA	NA	NA	NA	NA	NA	NA
1	17295679	T->C	179	0.868932	2062	0.944139	1	0.000271525	7710	0.0936118	1.23663e-305	0	CROCC	intron_variant&nc_transcript_variant					rs4920574
1	17295679	T->C	179	0.868932	2062	0.944139	1	0.000271525	7710	0.0936118	1.23663e-305	0	CROCC	synonymous_variant	5214	5145	1715	Ala > Ala	rs4920574
1	17295679	T->C	179	0.868932	2062	0.944139	1	0.000271525	7710	0.0936118	1.23663e-305	0	CROCC	upstream_gene_variant					rs4920574
1	17295764	A->G	6	0.0291262	194	0.0888278	1	0.0176074	442	0.0488827	1	0.551852	CROCC	intron_variant&nc_transcript_variant					rs56278097
1	17295764	A->G	6	0.0291262	194	0.0888278	1	0.0176074	442	0.0488827	1	0.551852	CROCC	missense_variant	5299	5230	1744	Ser > Gly	rs56278097	possibly_damaging(0.474)	tolerated(0.25)
1	17295764	A->G	6	0.0291262	194	0.0888278	1	0.0176074	442	0.0488827	1	0.551852	CROCC	upstream_gene_variant					rs56278097
1	17296882	G->A	11	0.0533981	30	0.0137363	1	0.00058806	430	0.0490084	1	1	CROCC	downstream_gene_variant					rs41303881
1	17296882	G->A	11	0.0533981	30	0.0137363	1	0.00058806	430	0.0490084	1	1	CROCC	non_coding_exon_variant&nc_transcript_variant	285				rs41303881
1	17296882	G->A	11	0.0533981	30	0.0137363	1	0.00058806	430	0.0490084	1	1	CROCC	synonymous_variant	5655	5586	1862	Arg > Arg	rs41303881
1	17297289	C->T	151	0.73301	NA	NA	NA	NA	6252	0.213736	1.28116e-66	1.41989e-70	NA	NA	NA	NA	NA	NA	NA	NA	NA
1	17299013	CA->C	16	0.0776699	2092	0.957875	7.49646e-300	1.07092e-301	NA	NA	NA	NA	CROCC	3_prime_UTR_variant&feature_truncation	6196				rs201543544;rs6661019&rs201543544
1	17299013	CA->C	16	0.0776699	2092	0.957875	7.49646e-300	1.07092e-301	NA	NA	NA	NA	CROCC	downstream_gene_variant					rs201543544;rs6661019&rs201543544
1	17301448	C->T	5	0.0242718	821	0.375916	8.06094e-19	3.56837e-22	NA	NA	NA	NA	MFAP2	downstream_gene_variant					rs2235933
1	17301448	C->T	5	0.0242718	821	0.375916	8.06094e-19	3.56837e-22	NA	NA	NA	NA	MFAP2	non_coding_exon_variant&nc_transcript_variant	1920				rs2235933
1	17301448	C->T	5	0.0242718	821	0.375916	8.06094e-19	3.56837e-22	NA	NA	NA	NA	MFAP2	synonymous_variant	649	516	172	Ala > Ala	rs2235933
1	17301448	C->T	5	0.0242718	821	0.375916	8.06094e-19	3.56837e-22	NA	NA	NA	NA	MFAP2	upstream_gene_variant					rs2235933
1	17301780	A->G	94	0.456311	921	0.421703	1	0.592798	4076	0.321552	1	0.000366138	MFAP2	downstream_gene_variant					rs761422
1	17301780	A->G	94	0.456311	921	0.421703	1	0.592798	4076	0.321552	1	0.000366138	MFAP2	non_coding_exon_variant&nc_transcript_variant	1833				rs761422
1	17301780	A->G	94	0.456311	921	0.421703	1	0.592798	4076	0.321552	1	0.000366138	MFAP2	synonymous_variant	562	429	143	His > His	rs761422
1	17301780	A->G	94	0.456311	921	0.421703	1	0.592798	4076	0.321552	1	0.000366138	MFAP2	upstream_gene_variant					rs761422
1	17303589	C->T	85	0.412621	NA	NA	NA	NA	5102	0.289139	1	0.000875345	NA	NA	NA	NA	NA	NA	NA	NA	NA
1	17312592	G->A	12	0.0582524	41	0.0187729	1	0.00303601	181	0.0538206	1	1	ATP13A2	3_prime_UTR_variant	3842				rs15786
1	17312592	G->A	12	0.0582524	41	0.0187729	1	0.00303601	181	0.0538206	1	1	ATP13A2	downstream_gene_variant					rs15786
1	17312592	G->A	12	0.0582524	41	0.0187729	1	0.00303601	181	0.0538206	1	1	ATP13A2	intron_variant&nc_transcript_variant					rs15786
1	17312592	G->A	12	0.0582524	41	0.0187729	1	0.00303601	181	0.0538206	1	1	ATP13A2	missense_variant	1085	1085	362	Pro > Leu	rs15786	unknown(0)	deleterious(0)
1	17312592	G->A	12	0.0582524	41	0.0187729	1	0.00303601	181	0.0538206	1	1	ATP13A2	non_coding_exon_variant&nc_transcript_variant	1713				rs15786
1	17312743	C->T	101	0.490291	773	0.353938	1	0.000847107	4491	0.3218	0.0696163	3.355e-06	ATP13A2	downstream_gene_variant					rs3170740
1	17312743	C->T	101	0.490291	773	0.353938	1	0.000847107	4491	0.3218	0.0696163	3.355e-06	ATP13A2	intron_variant&nc_transcript_variant					rs3170740
1	17312743	C->T	101	0.490291	773	0.353938	1	0.000847107	4491	0.3218	0.0696163	3.355e-06	ATP13A2	missense_variant	934	934	312	Ala > Thr	rs3170740	unknown(0)
[truncated: 141,623 more rows]
